# Supplementary material for: The genetic landscape of primary malignant melanoma of the cervix using integrated bioinformatics analysis and whole-exome sequencing
Source: Front Oncol. 2025 Dec 17;15:1597153. doi: 10.3389/fonc.2025.1597153 (PMC12753427; doi:10.3389/fonc.2025.1597153)
Supplement: Supplementary Table 1 — Clinical characteristics of the three patients. [file Table1.xlsx]

## Sheet: Sheet1
	MM01	MM02	MM03
Age	58	59	56
Height (cm)	155	156	171
Weight (kg)	54	55	69.5
BMI	22.48	23.48	23.77
HPV	-	-	-
T	T3	T4	T4
N	N0	N1	N0
M	M0	M1	M0
FIGO	IIA	IIA	IIB
Body Mass Index, BMI; Human Papillomavirus, HPV; International Federation of Gynecology and Obstetrics, FIGO.
