# Supplementary material for: The genetic landscape of primary malignant melanoma of the cervix using integrated bioinformatics analysis and whole-exome sequencing
Source: Front Oncol. 2025 Dec 17;15:1597153. doi: 10.3389/fonc.2025.1597153 (PMC12753427; doi:10.3389/fonc.2025.1597153)
Supplement: Supplementary Table 2 — The coding sequences of SIRPB1, AHNAK2, and XKR6. [file Table2.xlsx]

## Sheet: Sheet1
Genes	The coding sequences
SIRPB1	https://www.ncbi.nlm.nih.gov/nuccore/NM_006065.5
AHNAK2	https://www.ncbi.nlm.nih.gov/nuccore/NM_138420.2
XKR6	https://www.ncbi.nlm.nih.gov/nuccore/NM_173683.4
