# Supplementary material for: The genetic landscape of primary malignant melanoma of the cervix using integrated bioinformatics analysis and whole-exome sequencing
Source: Front Oncol. 2025 Dec 17;15:1597153. doi: 10.3389/fonc.2025.1597153 (PMC12753427; doi:10.3389/fonc.2025.1597153)
Supplement: Supplementary Table 3 — qPCR primer sequences of GAPDH, P53, AKT3, SMYD4, ATAD3A, SIRPB1, AHNAK2, and XKR6. [file Table3.xlsx]

## Sheet: Sheet1
Genes	Sequence (5'-3')
GAPDH-homo-qF	GGACTCATGACCACAGTCCA
GAPDH-homo-qR	TCAGCTCAGGGATGACCTTG
P53-homo-qF	CAACAACACCAGCTCCTCTC
P53-homo-qR	TGGGCATCCTTGAGTTCCAA
AKT3-homo-qF	GAGGACCGCACACGTTTCTA
AKT3-homo-qR	GGCCATCTTTGTCCAGCATT
SMYD4-homo-qF	TGCCTTAGGAGACTGGCAAA
SMYD4-homo-qR	GTATTGTGCTCAGGGCTTCG
ATAD3A-homo-qF	GAGCCACCGAGAAGATAAGC
ATAD3A-homo-qR	CAGTCGAACTGCTCTGGTTG
SIRPB1-homo-qF	AGAAACAGCTTCGACCCTCA
SIRPB1-homo-qR	CTGACAGGTGAGCACCACAT
AHNAK2-homo-qF	CACTGACCTCAGCATTCAGC
AHNAK2-homo-qR	GGTCCACTTTGGGCATCTTC
XKR6-homo-qF	AGACCACTGACTCCTATGCG
XKR6-homo-qR	TCTTAGCTCGTGGTCCTGTG
