# Supplementary material for: The genetic landscape of primary malignant melanoma of the cervix using integrated bioinformatics analysis and whole-exome sequencing
Source: Front Oncol. 2025 Dec 17;15:1597153. doi: 10.3389/fonc.2025.1597153 (PMC12753427; doi:10.3389/fonc.2025.1597153)
Supplement: Supplementary Table 4 — Alignment rate and coverage statistics of the whole exome sequencing of PMMC. [file Table4.xlsx]

## Sheet: Sheet1
Sample	MN01	MM01	MN02	MM02	MN03	MM03
Total	76,924,090 (100%)	149,478,864 (100%)	71,573,450 (100%)	252,489,157 (100%)	80,643,722 (100%)	175,911,622 (100%)
Mapped	76,508,699 (99.46%)	149,329,507 (99.90%)	71,485,762 (99.88%)	252,250,039 (99.91%)	80,508,535 (99.83%)	175,295,931 (99.65%)
Average_sequencing_depth_on_target	86.9	173.62	93.43	297.12	101.05	195.21
Coverage_of_target_region	0.993	0.991	0.994	0.996	0.994	0.992
Fraction_of_target_covered_with_at_least_10x	0.944	0.961	0.964	0.985	0.969	0.978
