# Supplementary material for: The genetic landscape of primary malignant melanoma of the cervix using integrated bioinformatics analysis and whole-exome sequencing
Source: Front Oncol. 2025 Dec 17;15:1597153. doi: 10.3389/fonc.2025.1597153 (PMC12753427; doi:10.3389/fonc.2025.1597153)
Supplement: Supplementary Table 6 — Mutation feature screening annotation table. [file Table6.xlsx]

## Sheet: Recommend_similarity
our signature	near reference signature	cosine similarity	Correlation_coefficient	cancer types	proposed aetiology	comments
Signature.A	SBS5	0.774718	0.46003	https://cancer.sanger.ac.uk/signatures/SBS_vignettes/image021.jpg	Unknown. SBS5 mutational burden is increased in bladder cancer samples with ERCC2 mutations and in many cancer types due to tobacco smoking.	SBS5 is clock-like in that the number of mutations in most cancers and normal cells correlates with the age of the individual. Rates of acquisition of SBS5 mutations over time differ between different cancer types and different normal cell types. These differences do not clearly correlate with estimated rates of stem cell division in different tissues nor with differences in SBS1 mutation rates. …
Signature.B	SBS40	0.787905	0.376067	https://cancer.sanger.ac.uk/signatures/SBS_vignettes/image167.jpg	Unknown. Found only in ultraviolet light associated melanomas suggesting potential indirect damage from UV-light.	Numbers of mutations attributed to SBS40 are correlated with patients’ ages for some types of human cancer.
Signature.C	SBS5	0.746167	0.394993	https://cancer.sanger.ac.uk/signatures/SBS_vignettes/image021.jpg	Unknown. SBS5 mutational burden is increased in bladder cancer samples with ERCC2 mutations and in many cancer types due to tobacco smoking.	SBS5 is clock-like in that the number of mutations in most cancers and normal cells correlates with the age of the individual. Rates of acquisition of SBS5 mutations over time differ between different cancer types and different normal cell types. These differences do not clearly correlate with estimated rates of stem cell division in different tissues nor with differences in SBS1 mutation rates. …
