# Supplementary material for: The genetic landscape of primary malignant melanoma of the cervix using integrated bioinformatics analysis and whole-exome sequencing
Source: Front Oncol. 2025 Dec 17;15:1597153. doi: 10.3389/fonc.2025.1597153 (PMC12753427; doi:10.3389/fonc.2025.1597153)
Supplement: Supplementary Table 7 — Known driver gene analysis results. [file Table7.xlsx]

## Sheet: Sheet1
Driver mutation
Hugo_Symbol	Chromosome	Position	Ref_allele	Alt_allele	Variant_Classification	AAChange	CGC	BertVogelstein125	Comprehensive435	SMG127
TP53	chr17	7673812	A	C	Missense_Mutation	TP53:NM_001126115:exon4:c.T412G:p.F138V|TP53:NM_001126116:exon4:c.T412G:p.F138V|TP53:NM_001126117:exon4:c.T412G:p.F138V|TP53:NM_001276697:exon4:c.T331G:p.F111V|TP53:NM_001276698:exon4:c.T331G:p.F111V|TP53:NM_001276699:exon4:c.T331G:p.F111V|TP53:NM_001126118:exon7:c.T691G:p.F231V|TP53:NM_000546:exon8:c.T808G:p.F270V|TP53:NM_001126112:exon8:c.T808G:p.F270V|TP53:NM_001126113:exon8:c.T808G:p.F270V|TP…	breast, sarcoma, adrenocortical carcinoma, glioma, multiple other tumour types	TSG	High Confidence Driver	0.42
NRAS	chr1	114713908	T	C	Missense_Mutation	NRAS:NM_002524:exon3:c.A182G:p.Q61R	melanoma, MM, AML, thyroid	Oncogene	High Confidence Driver	0.015
HUWE1	chrX	53534043	TCATCTCGATGGATC	T	Frame_Shift_Del	HUWE1:NM_031407:exon83:c.12972_12985del:p.Q4324fs	-	-	High Confidence Driver	-
NEB	chr2	151614317	C	T	Missense_Mutation	NEB:NM_004543:exon73:c.G10795A:p.D3599N|NEB:NM_001164507:exon77:c.G11560A:p.D3854N|NEB:NM_001164508:exon77:c.G11560A:p.D3854N|NEB:NM_001271208:exon77:c.G11560A:p.D3854N	-	-	High Confidence Driver	-
TRIO	chr5	14508295	G	GCGGCAA	In_Frame_Ins	TRIO:NM_007118:exon57:c.9167_9168insCGGCAA:p.R3056delinsSGK	-	-	High Confidence Driver	-
ZFHX3	chr16	72787929	C	CGCACTT	In_Frame_Ins	ZFHX3:NM_001164766:exon9:c.7604_7605insAAGTGC:p.A2535delinsASA|ZFHX3:NM_006885:exon10:c.10346_10347insAAGTGC:p.A3449delinsASA	-	-	High Confidence Driver	-
PATZ1	chr22	31328842	C	T	Missense_Mutation	PATZ1:NM_032052:exon4:c.G1525A:p.A509T	Ewing sarcoma	-	-	-
EPHA3	chr3	89210334	G	A	Missense_Mutation	EPHA3:NM_005233:exon3:c.G628A:p.A210T|EPHA3:NM_182644:exon3:c.G628A:p.A210T	-	-	Candidate driver	0.021
CACNA1D	chr3	53803460	C	T	Missense_Mutation	CACNA1D:NM_001128839:exon42:c.C5401T:p.R1801W|CACNA1D:NM_001128840:exon44:c.C5473T:p.R1825W|CACNA1D:NM_000720:exon45:c.C5533T:p.R1845W	adrenal aldosterone producing adenoma	-	-	-
GRIN3A	chr9	101594645	T	C	Missense_Mutation	PPP3R2:NM_147180:exon1:c.A286G:p.R96G	-	-	Candidate driver	-
MAP1B	chr5	72196185	G	T	Nonsense_Mutation	MAP1B:NM_005909:exon5:c.G2830T:p.E944X	-	-	Candidate driver	-
MN1	chr22	27797407	G	A	Missense_Mutation	MN1:NM_002430:exon1:c.C3137T:p.S1046L	AML, meningioma	-	High Confidence Driver	-
SMYD4	chr17	1827933	G	A	Missense_Mutation	SMYD4:NM_052928:exon2:c.C62T:p.T21M	-	-	Candidate driver	-
CCDC6	chr10	59906293	CCCACCG	C	In_Frame_Del	CCDC6:NM_005436:exon1:c.126_131del:p.42_44del	papillary thyroid, CML, NSCLC	-	-	-
SPEG	chr2	219472319	G	A	Missense_Mutation	SPEG:NM_005876:exon15:c.G3928A:p.D1310N	-	-	Candidate driver	-
ATRX	chrX	77589942	T	C	Splice_Site	NM_000489:exon28:c.6111-2A>G|NM_138270:exon27:c.5997-2A>G	pancreatic neuroendocrine tumours, paediatric GBM	TSG	High Confidence Driver	0.028
GATA3	chr10	8055867	C	T	Missense_Mutation	GATA3:NM_001002295:exon2:c.C212T:p.T71M|GATA3:NM_002051:exon2:c.C212T:p.T71M	breast	TSG	High Confidence Driver	0.032
KEAP1	chr19	10491797	C	G	Missense_Mutation	KEAP1:NM_012289:exon3:c.G1105C:p.V369L|KEAP1:NM_203500:exon3:c.G1105C:p.V369L	-	-	High Confidence Driver	0.026
BCL9	chr1	147612984	A	C	Missense_Mutation	BCL9:NM_004326:exon5:c.A155C:p.Q52P	B-ALL	-	-	-
TLR4	chr9	117713765	T	A	Missense_Mutation	TLR4:NM_138557:exon2:c.T1037A:p.L346H|TLR4:NM_138554:exon3:c.T1637A:p.L546H|TLR4:NM_003266:exon4:c.T1517A:p.L506H	-	-	Candidate driver	0.019
NSD1	chr5	177135261	T	C	Missense_Mutation	NSD1:NM_022455:exon2:c.T158C:p.V53A	AML	-	High Confidence Driver	0.024
APC	chr5	112819027	G	C	Missense_Mutation	APC:NM_001127511:exon8:c.G941C:p.R314P|APC:NM_000038:exon10:c.G995C:p.R332P|APC:NM_001127510:exon11:c.G995C:p.R332P	colorectal, pancreatic, desmoid, hepatoblastoma, glioma, other CNS"colorectal, pancreatic, desmoid, hepatoblastoma, glioma, other CNS	TSG	High Confidence Driver	0.073
EWSR1	chr22	29288692	A	T	Missense_Mutation	EWSR1:NM_001163286:exon7:c.A712T:p.M238L|EWSR1:NM_001163285:exon8:c.A880T:p.M294L|EWSR1:NM_001163287:exon8:c.A880T:p.M294L|EWSR1:NM_005243:exon8:c.A880T:p.M294L|EWSR1:NM_013986:exon9:c.A898T:p.M300L	Ewing sarcoma, desmoplastic small round cell tumour , ALL, clear cell sarcoma, sarcoma, myoepithelioma, mesothelioma	-	High Confidence Driver	-
