# Supplementary material for: The genetic landscape of primary malignant melanoma of the cervix using integrated bioinformatics analysis and whole-exome sequencing
Source: Front Oncol. 2025 Dec 17;15:1597153. doi: 10.3389/fonc.2025.1597153 (PMC12753427; doi:10.3389/fonc.2025.1597153)
Supplement: Supplementary Table 8 — Results of MuSic high-frequency mutation analysis in patients with PMMC. [file Table8.xlsx]

## Sheet: Significantly_Mutated_Genes
Significantly mutated genes
Gene	Indels	SNVs	Tot Muts	Sample Affect	Sample Percent(%)	P-value CT	FDR CT
AHNAK2	0	9	9	2	66.67	6.71e-16	1.29e-11
CCDC6	2	0	2	1	33.33	5.73e-06	0.049
SIRPB1	2	0	2	1	33.33	7.88e-06	0.049
WDR20	1	1	2	1	33.33	1.03e-05	0.049
AR	0	2	2	1	33.33	2.5e-05	0.09
LIM2	0	2	2	1	33.33	2.81e-05	0.09
VSTM1	0	2	2	1	33.33	4.34e-05	0.119
ATAD3A	0	2	2	2	66.67	5.83e-05	0.124
XKR6	1	1	2	1	33.33	5.19e-05	0.124
AKT3	0	2	2	1	33.33	8.17e-05	0.156
TP53	0	2	2	2	66.67	9.41e-05	0.164
GBF1	2	0	2	1	33.33	0.000143131	0.196
DSCAML1	2	0	2	2	66.67	0.00012527	0.196
SMYD4	0	2	2	1	33.33	0.000141969	0.196
