# Supplementary material for: The genetic landscape of primary malignant melanoma of the cervix using integrated bioinformatics analysis and whole-exome sequencing
Source: Front Oncol. 2025 Dec 17;15:1597153. doi: 10.3389/fonc.2025.1597153 (PMC12753427; doi:10.3389/fonc.2025.1597153)
Supplement: Supplementary Table 9 — Enrichment analysis results of metabolic pathways of high-frequency mutation genes. [file Table9.xlsx]

## Sheet: Pathway_enrichment.smp
Pathway	Name	Class	Samples_Affected	Total_Variations	p-value	FDR	Genes
MAPK_SIGNALING_PATHWAY	MAPK signaling pathway(hsa04010)	KEGG	3	14	4.074e-08	8.71e-08	TP53(2, 66.67), RPS6KA1(1, 33.33), NFATC3(1, 33.33), PPP3R2(1, 33.33), NRAS(1, 33.33), CACNA1D(1, 33.33), CACNA1E(1, 33.33), CACNG8(1, 33.33), AKT3(1, 33.33), CACNA2D3(1, 33.33), CACNA1S(1, 33.33), TAOK1(1, 33.33), MAPK8IP2(1, 33.33)
CGMP_PKG_SIGNALING_PATHWAY	cGMP-PKG signaling pathway(hsa04022)	KEGG	3	10	3.886e-07	4.694e-07	NFATC3(1, 33.33), PPP3R2(1, 33.33), ADCY2(1, 33.33), CNGB1(1, 33.33), CACNA1D(1, 33.33), AKT3(1, 33.33), PRKG1(1, 33.33), ITPR3(1, 33.33), EDNRB(1, 33.33), CACNA1S(1, 33.33)
HUMAN_T_CELL_LEUKEMIA_VIRUS_1_INFECTION	Human T-cell leukemia virus 1 infection(hsa05166)	KEGG	3	11	8.91e-07	1.618e-06	TP53(2, 66.67), LTBR(1, 33.33), NFATC3(1, 33.33), PPP3R2(1, 33.33), ADCY2(1, 33.33), NRAS(1, 33.33), AKT3(1, 33.33), HLA-DOA(1, 33.33), WNT9A(1, 33.33), APC(1, 33.33)
ADRENERGIC_SIGNALING_IN_CARDIOMYOCYTES	Adrenergic signaling in cardiomyocytes(hsa04261)	KEGG	3	9	1.316e-06	1.332e-06	SCN7A(1, 33.33), SCN5A(1, 33.33), ADCY2(1, 33.33), CACNA1D(1, 33.33), PPP2R2B(1, 33.33), CACNG8(1, 33.33), AKT3(1, 33.33), CACNA2D3(1, 33.33), CACNA1S(1, 33.33)
CELLULAR_SENESCENCE	Cellular senescence(hsa04218)	KEGG	3	9	1.584e-06	1.886e-06	TP53(2, 66.67), NFATC3(1, 33.33), PPP3R2(1, 33.33), NRAS(1, 33.33), CACNA1D(1, 33.33), AKT3(1, 33.33), NBN(1, 33.33), ITPR3(1, 33.33)
OXYTOCIN_SIGNALING_PATHWAY	Oxytocin signaling pathway(hsa04921)	KEGG	3	9	5.054e-06	1.441e-05	NFATC3(1, 33.33), PPP3R2(1, 33.33), ADCY2(1, 33.33), CACNA1D(1, 33.33), NRAS(1, 33.33), CACNG8(1, 33.33), CACNA2D3(1, 33.33), ITPR3(1, 33.33), CACNA1S(1, 33.33)
WNT_SIGNALING_PATHWAY	Wnt signaling pathway(hsa04310)	KEGG	3	8	5.188e-06	0.002	TP53(2, 66.67), PRICKLE2(1, 33.33), NFATC3(1, 33.33), PPP3R2(1, 33.33), WNT9A(1, 33.33), CACYBP(1, 33.33), APC(1, 33.33)
BREAST_CANCER	Breast cancer(hsa05224)	KEGG	3	8	6.464e-06	7.477e-06	TP53(2, 66.67), SP1(1, 33.33), NRAS(1, 33.33), AKT3(1, 33.33), PGR(1, 33.33), WNT9A(1, 33.33), APC(1, 33.33)
KAPOSI_SARCOMA_ASSOCIATED_HERPESVIRUS_INFECTION	Kaposi sarcoma-associated herpesvirus infection(hsa05167)	KEGG	3	8	7.339e-06	1.437e-05	TP53(2, 66.67), NFATC3(1, 33.33), PPP3R2(1, 33.33), NRAS(1, 33.33), AKT3(1, 33.33), ITPR3(1, 33.33), MICA(1, 33.33)
B_CELL_RECEPTOR_SIGNALING_PATHWAY	B cell receptor signaling pathway(hsa04662)	KEGG	3	6	8.479e-06	9.877e-06	NFATC3(1, 33.33), PPP3R2(1, 33.33), VAV2(1, 33.33), DAPP1(1, 33.33), NRAS(1, 33.33), AKT3(1, 33.33)
PROTEOGLYCANS_IN_CANCER	Proteoglycans in cancer(hsa05205)	KEGG	3	9	1.317e-05	5.487e-05	TP53(2, 66.67), WNT9A(1, 33.33), VAV2(1, 33.33), NRAS(1, 33.33), ANK2(1, 33.33), AKT3(1, 33.33), TLR4(1, 33.33), ITPR3(1, 33.33)
ESTROGEN_SIGNALING_PATHWAY	Estrogen signaling pathway(hsa04915)	KEGG	2	7	1.47e-05	2.059e-05	ADCY2(1, 33.33), SP1(1, 33.33), NRAS(1, 33.33), FKBP5(1, 33.33), AKT3(1, 33.33), PGR(1, 33.33), ITPR3(1, 33.33)
HUMAN_CYTOMEGALOVIRUS_INFECTION	Human cytomegalovirus infection(hsa05163)	KEGG	3	9	1.597e-05	2.852e-05	TP53(2, 66.67), NFATC3(1, 33.33), PPP3R2(1, 33.33), ADCY2(1, 33.33), SP1(1, 33.33), NRAS(1, 33.33), AKT3(1, 33.33), ITPR3(1, 33.33)
GASTRIC_CANCER	Gastric cancer(hsa05226)	KEGG	3	7	2.064e-05	3.149e-05	TP53(2, 66.67), MUC2(1, 33.33), NRAS(1, 33.33), AKT3(1, 33.33), WNT9A(1, 33.33), APC(1, 33.33)
DILATED_CARDIOMYOPATHY_DCM	Dilated cardiomyopathy (DCM)(hsa05414)	KEGG	3	8	2.436e-05	3.192e-05	TTN(2, 66.67), ADCY2(1, 33.33), CACNA1D(1, 33.33), ITGA7(1, 33.33), CACNG8(1, 33.33), CACNA2D3(1, 33.33), CACNA1S(1, 33.33)
PATHWAYS_IN_CANCER	Pathways in cancer(hsa05200)	KEGG	3	14	3.01e-05	9.228e-05	LAMA3(2, 66.67), TP53(2, 66.67), ADCY2(1, 33.33), SP1(1, 33.33), NRAS(1, 33.33), KEAP1(1, 33.33), AKT3(1, 33.33), CCDC6(1, 33.33), WNT9A(1, 33.33), APC(1, 33.33), EDNRB(1, 33.33), AR(1, 33.33)
CUSHING_SYNDROME	Cushing syndrome(hsa04934)	KEGG	3	8	3.444e-05	4.424e-05	ADCY2(1, 33.33), SP1(1, 33.33), CACNA1D(1, 33.33), KCNK3(1, 33.33), WNT9A(1, 33.33), APC(1, 33.33), ITPR3(1, 33.33), CACNA1S(1, 33.33)
MITOPHAGY_ANIMAL	Mitophagy - animal(hsa04137)	KEGG	3	5	3.657e-05	8.311e-05	TP53(2, 66.67), TAX1BP1(1, 33.33), NRAS(1, 33.33), SP1(1, 33.33)
SALIVARY_SECRETION	Salivary secretion(hsa04970)	KEGG	2	6	4.485e-05	0.000265	MUC5B(2, 66.67), ITPR3(1, 33.33), PRB2(1, 33.33), PRKG1(1, 33.33), ADCY2(1, 33.33)
CORTISOL_SYNTHESIS_AND_SECRETION	Cortisol synthesis and secretion(hsa04927)	KEGG	3	6	4.574e-05	5.852e-05	ADCY2(1, 33.33), SP1(1, 33.33), CACNA1D(1, 33.33), KCNK3(1, 33.33), ITPR3(1, 33.33), CACNA1S(1, 33.33)
HEPATOCELLULAR_CARCINOMA	Hepatocellular carcinoma(hsa05225)	KEGG	3	7	4.649e-05	7.994e-05	TP53(2, 66.67), NRAS(1, 33.33), KEAP1(1, 33.33), AKT3(1, 33.33), WNT9A(1, 33.33), APC(1, 33.33)
HUMAN_PAPILLOMAVIRUS_INFECTION	Human papillomavirus infection(hsa05165)	KEGG	3	12	5.782e-05	0.0001044	LAMA3(2, 66.67), TP53(2, 66.67), MAGI1(1, 33.33), PPP2R2B(1, 33.33), NRAS(1, 33.33), ITGA7(1, 33.33), AKT3(1, 33.33), WNT9A(1, 33.33), APC(1, 33.33), COL6A2(1, 33.33)
LONGEVITY_REGULATING_PATHWAY	Longevity regulating pathway(hsa04211)	KEGG	3	6	6.233e-05	0.0001266	TP53(2, 66.67), EHMT1(1, 33.33), NRAS(1, 33.33), AKT3(1, 33.33), ADCY2(1, 33.33)
ENDOMETRIAL_CANCER	Endometrial cancer(hsa05213)	KEGG	3	5	6.419e-05	8.839e-05	TP53(2, 66.67), NRAS(1, 33.33), AKT3(1, 33.33), APC(1, 33.33)
OOCYTE_MEIOSIS	Oocyte meiosis(hsa04114)	KEGG	3	6	7.835e-05	0.0002122	RPS6KA1(1, 33.33), PPP3R2(1, 33.33), ADCY2(1, 33.33), AR(1, 33.33), PGR(1, 33.33), ITPR3(1, 33.33)
SPHINGOLIPID_SIGNALING_PATHWAY	Sphingolipid signaling pathway(hsa04071)	KEGG	3	6	9.729e-05	0.0006874	TP53(2, 66.67), NRAS(1, 33.33), DEGS2(1, 33.33), AKT3(1, 33.33), PPP2R2B(1, 33.33)
THYROID_CANCER	Thyroid cancer(hsa05216)	KEGG	3	4	0.0001011	0.001	TP53(2, 66.67), NRAS(1, 33.33), CCDC6(1, 33.33)
HYPERTROPHIC_CARDIOMYOPATHY_HCM	Hypertrophic cardiomyopathy (HCM)(hsa05410)	KEGG	3	7	0.0001031	0.0001893	TTN(2, 66.67), CACNA1D(1, 33.33), ITGA7(1, 33.33), CACNG8(1, 33.33), CACNA2D3(1, 33.33), CACNA1S(1, 33.33)
CENTRAL_CARBON_METABOLISM_IN_CANCER	Central carbon metabolism in cancer(hsa05230)	KEGG	3	5	0.0001203	0.0001448	TP53(2, 66.67), NRAS(1, 33.33), AKT3(1, 33.33), SIRT6(1, 33.33)
CHOLINERGIC_SYNAPSE	Cholinergic synapse(hsa04725)	KEGG	3	6	0.0001305	0.0001607	ADCY2(1, 33.33), CACNA1D(1, 33.33), NRAS(1, 33.33), AKT3(1, 33.33), ITPR3(1, 33.33), CACNA1S(1, 33.33)
CALCIUM_SIGNALING_PATHWAY	Calcium signaling pathway(hsa04020)	KEGG	3	8	0.000137	0.0001607	PPP3R2(1, 33.33), ADCY2(1, 33.33), CACNA1D(1, 33.33), PHKA1(1, 33.33), CACNA1E(1, 33.33), ITPR3(1, 33.33), EDNRB(1, 33.33), CACNA1S(1, 33.33)
PI3K_AKT_SIGNALING_PATHWAY	PI3K-Akt signaling pathway(hsa04151)	KEGG	3	11	0.0001383	0.0004781	LAMA3(2, 66.67), TP53(2, 66.67), MAGI1(1, 33.33), PPP2R2B(1, 33.33), NRAS(1, 33.33), ITGA7(1, 33.33), AKT3(1, 33.33), TLR4(1, 33.33), COL6A2(1, 33.33)
ALZHEIMER_DISEASE	Alzheimer disease(hsa05010)	KEGG	2	6	0.0001419	0.0001478	NDUFV1(1, 33.33), PPP3R2(1, 33.33), CACNA1D(1, 33.33), APBB1(1, 33.33), ITPR3(1, 33.33), CACNA1S(1, 33.33)
C_TYPE_LECTIN_RECEPTOR_SIGNALING_PATHWAY	C-type lectin receptor signaling pathway(hsa04625)	KEGG	2	5	0.000149	0.0001945	AKT3(1, 33.33), ITPR3(1, 33.33), NFATC3(1, 33.33), NRAS(1, 33.33), PPP3R2(1, 33.33)
ENDOCRINE_RESISTANCE	Endocrine resistance(hsa01522)	KEGG	3	6	0.0001499	0.0002046	TP53(2, 66.67), NRAS(1, 33.33), AKT3(1, 33.33), ADCY2(1, 33.33), SP1(1, 33.33)
APOPTOSIS	Apoptosis(hsa04210)	KEGG	3	6	0.0001734	0.0001866	TP53(2, 66.67), SPTA1(1, 33.33), ITPR3(1, 33.33), AKT3(1, 33.33), NRAS(1, 33.33)
HUMAN_IMMUNODEFICIENCY_VIRUS_1_INFECTION	Human immunodeficiency virus 1 infection(hsa05170)	KEGG	2	6	0.0002101	0.0003773	NFATC3(1, 33.33), PPP3R2(1, 33.33), NRAS(1, 33.33), AKT3(1, 33.33), TLR4(1, 33.33), ITPR3(1, 33.33)
COLORECTAL_CANCER	Colorectal cancer(hsa05210)	KEGG	3	5	0.000226	0.0002869	TP53(2, 66.67), APC(1, 33.33), AKT3(1, 33.33), NRAS(1, 33.33)
HEPATITIS_B	Hepatitis B(hsa05161)	KEGG	3	6	0.0002601	0.0004426	TP53(2, 66.67), AKT3(1, 33.33), NRAS(1, 33.33), NFATC3(1, 33.33), TLR4(1, 33.33)
T_CELL_RECEPTOR_SIGNALING_PATHWAY	T cell receptor signaling pathway(hsa04660)	KEGG	3	5	0.0002643	0.006	AKT3(1, 33.33), NFATC3(1, 33.33), NRAS(1, 33.33), PPP3R2(1, 33.33), VAV2(1, 33.33)
LONG_TERM_POTENTIATION	Long-term potentiation(hsa04720)	KEGG	1	4	0.0003682	0.0007623	RPS6KA1(1, 33.33), NRAS(1, 33.33), PPP3R2(1, 33.33), ITPR3(1, 33.33)
AMYOTROPHIC_LATERAL_SCLEROSIS_ALS	Amyotrophic lateral sclerosis (ALS)(hsa05014)	KEGG	3	4	0.0003737	0.0003969	TP53(2, 66.67), NEFL(1, 33.33), PPP3R2(1, 33.33)
GLUTAMATERGIC_SYNAPSE	Glutamatergic synapse(hsa04724)	KEGG	3	6	0.0004368	0.000676	PPP3R2(1, 33.33), ADCY2(1, 33.33), CACNA1D(1, 33.33), ITPR3(1, 33.33), GRM2(1, 33.33), GRM3(1, 33.33)
THERMOGENESIS	Thermogenesis(hsa04714)	KEGG	3	6	0.0004432	0.005	RPS6KA1(1, 33.33), NDUFV1(1, 33.33), SIRT6(1, 33.33), ADCY2(1, 33.33), NRAS(1, 33.33), PRKG1(1, 33.33)
TH17_CELL_DIFFERENTIATION	Th17 cell differentiation(hsa04659)	KEGG	3	5	0.0004483	0.005	IL27RA(1, 33.33), NFATC3(1, 33.33), HLA-DOA(1, 33.33), GATA3(1, 33.33), PPP3R2(1, 33.33)
AXON_GUIDANCE	Axon guidance(hsa04360)	KEGG	3	7	0.0005378	0.0006006	PLXNB2(1, 33.33), EFNB3(1, 33.33), NFATC3(1, 33.33), PPP3R2(1, 33.33), EPHA3(1, 33.33), EPHA4(1, 33.33), NRAS(1, 33.33)
LONGEVITY_REGULATING_PATHWAY_MULTIPLE_SPECIES	Longevity regulating pathway - multiple species(hsa04213)	KEGG	2	4	0.0005907	0.001	CRYAB(1, 33.33), AKT3(1, 33.33), NRAS(1, 33.33), ADCY2(1, 33.33)
FLUID_SHEAR_STRESS_AND_ATHEROSCLEROSIS	Fluid shear stress and atherosclerosis(hsa05418)	KEGG	3	5	0.0006341	0.0009283	TP53(2, 66.67), KEAP1(1, 33.33), AKT3(1, 33.33), ASS1(1, 33.33)
SIGNALING_PATHWAYS_REGULATING_PLURIPOTENCY_OF_STEM_CELLS	Signaling pathways regulating pluripotency of stem cells(hsa04550)	KEGG	2	5	0.0006725	0.004	APC(1, 33.33), AKT3(1, 33.33), NRAS(1, 33.33), ZFHX3(1, 33.33), WNT9A(1, 33.33)
MELANOMA	Melanoma(hsa05218)	KEGG	3	4	0.0007017	0.002	TP53(2, 66.67), NRAS(1, 33.33), AKT3(1, 33.33)
PROSTATE_CANCER	Prostate cancer(hsa05215)	KEGG	3	5	0.0007165	0.003	TP53(2, 66.67), AKT3(1, 33.33), NRAS(1, 33.33), AR(1, 33.33)
NEUROTROPHIN_SIGNALING_PATHWAY	Neurotrophin signaling pathway(hsa04722)	KEGG	3	5	0.0007509	0.002	TP53(2, 66.67), NRAS(1, 33.33), AKT3(1, 33.33), RPS6KA1(1, 33.33)
GNRH_SIGNALING_PATHWAY	GnRH signaling pathway(hsa04912)	KEGG	3	5	0.0007557	0.001	ITPR3(1, 33.33), CACNA1S(1, 33.33), CACNA1D(1, 33.33), ADCY2(1, 33.33), NRAS(1, 33.33)
ARRHYTHMOGENIC_RIGHT_VENTRICULAR_CARDIOMYOPATHY_ARVC	Arrhythmogenic right ventricular cardiomyopathy (ARVC)(hsa05412)	KEGG	3	5	0.0008034	0.0008792	CACNG8(1, 33.33), CACNA2D3(1, 33.33), CACNA1S(1, 33.33), CACNA1D(1, 33.33), ITGA7(1, 33.33)
GLUCAGON_SIGNALING_PATHWAY	Glucagon signaling pathway(hsa04922)	KEGG	3	5	0.0008174	0.001	ITPR3(1, 33.33), AKT3(1, 33.33), PHKA1(1, 33.33), PPP3R2(1, 33.33), ADCY2(1, 33.33)
HEPATITIS_C	Hepatitis C(hsa05160)	KEGG	3	5	0.0009455	0.002	TP53(2, 66.67), NRAS(1, 33.33), AKT3(1, 33.33), PPP2R2B(1, 33.33)
SEROTONERGIC_SYNAPSE	Serotonergic synapse(hsa04726)	KEGG	3	5	0.000952	0.006	HTR1D(1, 33.33), ITPR3(1, 33.33), CACNA1S(1, 33.33), CACNA1D(1, 33.33), NRAS(1, 33.33)
RENIN_SECRETION	Renin secretion(hsa04924)	KEGG	2	4	0.0009699	0.005	ITPR3(1, 33.33), CACNA1S(1, 33.33), CACNA1D(1, 33.33), PPP3R2(1, 33.33)
BASAL_CELL_CARCINOMA	Basal cell carcinoma(hsa05217)	KEGG	3	4	0.0009867	0.001	TP53(2, 66.67), APC(1, 33.33), WNT9A(1, 33.33)
NON_SMALL_CELL_LUNG_CANCER	Non-small cell lung cancer(hsa05223)	KEGG	3	4	0.001	0.003	TP53(2, 66.67), NRAS(1, 33.33), AKT3(1, 33.33)
CAMP_SIGNALING_PATHWAY	cAMP signaling pathway(hsa04024)	KEGG	3	7	0.001	0.001	ADCY2(1, 33.33), CNGB1(1, 33.33), VAV2(1, 33.33), CACNA1D(1, 33.33), AKT3(1, 33.33), HTR1D(1, 33.33), CACNA1S(1, 33.33)
TASTE_TRANSDUCTION	Taste transduction(hsa04742)	KEGG	2	4	0.001	0.011	HTR1D(1, 33.33), ITPR3(1, 33.33), P2RY4(1, 33.33), SCN9A(1, 33.33)
INSULIN_SECRETION	Insulin secretion(hsa04911)	KEGG	3	5	0.001	0.002	PCLO(1, 33.33), CACNA1S(1, 33.33), CACNA1D(1, 33.33), ADCY2(1, 33.33), ITPR3(1, 33.33)
GLIOMA	Glioma(hsa05214)	KEGG	3	4	0.001	0.002	TP53(2, 66.67), NRAS(1, 33.33), AKT3(1, 33.33)
CARDIAC_MUSCLE_CONTRACTION	Cardiac muscle contraction(hsa04260)	KEGG	3	4	0.001	0.002	CACNG8(1, 33.33), CACNA2D3(1, 33.33), CACNA1S(1, 33.33), CACNA1D(1, 33.33)
CHRONIC_MYELOID_LEUKEMIA	Chronic myeloid leukemia(hsa05220)	KEGG	3	4	0.001	0.002	TP53(2, 66.67), NRAS(1, 33.33), AKT3(1, 33.33)
TOXOPLASMOSIS	Toxoplasmosis(hsa05145)	KEGG	3	5	0.001	0.022	LAMA3(2, 66.67), AKT3(1, 33.33), HLA-DOA(1, 33.33), TLR4(1, 33.33)
TIGHT_JUNCTION	Tight junction(hsa04530)	KEGG	3	6	0.002	0.02	CD1D(1, 33.33), ARHGEF18(1, 33.33), CACNA1D(1, 33.33), PPP2R2B(1, 33.33), MAGI1(1, 33.33), TJAP1(1, 33.33)
HIPPO_SIGNALING_PATHWAY	Hippo signaling pathway(hsa04390)	KEGG	2	5	0.002	0.003	APC(1, 33.33), WWC1(1, 33.33), SMAD7(1, 33.33), WNT9A(1, 33.33), PPP2R2B(1, 33.33)
SMALL_CELL_LUNG_CANCER	Small cell lung cancer(hsa05222)	KEGG	3	5	0.002	0.011	LAMA3(2, 66.67), TP53(2, 66.67), AKT3(1, 33.33)
PROGESTERONE_MEDIATED_OOCYTE_MATURATION	Progesterone-mediated oocyte maturation(hsa04914)	KEGG	2	4	0.002	0.006	RPS6KA1(1, 33.33), AKT3(1, 33.33), PGR(1, 33.33), ADCY2(1, 33.33)
NATURAL_KILLER_CELL_MEDIATED_CYTOTOXICITY	Natural killer cell mediated cytotoxicity(hsa04650)	KEGG	2	4	0.002	0.004	VAV2(1, 33.33), NRAS(1, 33.33), PPP3R2(1, 33.33), MICA(1, 33.33)
VEGF_SIGNALING_PATHWAY	VEGF signaling pathway(hsa04370)	KEGG	1	3	0.002	0.08	AKT3(1, 33.33), NRAS(1, 33.33), PPP3R2(1, 33.33)
RAP1_SIGNALING_PATHWAY	Rap1 signaling pathway(hsa04015)	KEGG	2	6	0.002	0.008	ADCY2(1, 33.33), VAV2(1, 33.33), NRAS(1, 33.33), AKT3(1, 33.33), MAGI1(1, 33.33), SIPA1L1(1, 33.33)
ALDOSTERONE_SYNTHESIS_AND_SECRETION	Aldosterone synthesis and secretion(hsa04925)	KEGG	3	5	0.002	0.002	ITPR3(1, 33.33), CACNA1S(1, 33.33), CACNA1D(1, 33.33), ADCY2(1, 33.33), KCNK3(1, 33.33)
MELANOGENESIS	Melanogenesis(hsa04916)	KEGG	2	4	0.002	0.004	EDNRB(1, 33.33), NRAS(1, 33.33), ADCY2(1, 33.33), WNT9A(1, 33.33)
GAP_JUNCTION	Gap junction(hsa04540)	KEGG	2	4	0.002	0.003	ITPR3(1, 33.33), PRKG1(1, 33.33), NRAS(1, 33.33), ADCY2(1, 33.33)
VASCULAR_SMOOTH_MUSCLE_CONTRACTION	Vascular smooth muscle contraction(hsa04270)	KEGG	3	5	0.002	0.077	PRKG1(1, 33.33), ITPR3(1, 33.33), CACNA1S(1, 33.33), CACNA1D(1, 33.33), ADCY2(1, 33.33)
RETROGRADE_ENDOCANNABINOID_SIGNALING	Retrograde endocannabinoid signaling(hsa04723)	KEGG	3	5	0.002	0.011	ITPR3(1, 33.33), NDUFV1(1, 33.33), CACNA1S(1, 33.33), CACNA1D(1, 33.33), ADCY2(1, 33.33)
AMOEBIASIS	Amoebiasis(hsa05146)	KEGG	3	5	0.002	0.002	LAMA3(2, 66.67), MUC2(1, 33.33), CD1D(1, 33.33), TLR4(1, 33.33)
PHOSPHOLIPASE_D_SIGNALING_PATHWAY	Phospholipase D signaling pathway(hsa04072)	KEGG	2	5	0.002	0.008	AKT3(1, 33.33), NRAS(1, 33.33), ADCY2(1, 33.33), GRM2(1, 33.33), GRM3(1, 33.33)
BLADDER_CANCER	Bladder cancer(hsa05219)	KEGG	3	3	0.002	0.003	TP53(2, 66.67), NRAS(1, 33.33)
TH1_AND_TH2_CELL_DIFFERENTIATION	Th1 and Th2 cell differentiation(hsa04658)	KEGG	3	4	0.003	0.031	NFATC3(1, 33.33), HLA-DOA(1, 33.33), GATA3(1, 33.33), PPP3R2(1, 33.33)
MTOR_SIGNALING_PATHWAY	mTOR signaling pathway(hsa04150)	KEGG	1	4	0.003	0.007	RPS6KA1(1, 33.33), AKT3(1, 33.33), NRAS(1, 33.33), WNT9A(1, 33.33)
CARBOHYDRATE_DIGESTION_AND_ABSORPTION	Carbohydrate digestion and absorption(hsa04973)	KEGG	2	3	0.003	0.004	SLC5A1(1, 33.33), AKT3(1, 33.33), CACNA1D(1, 33.33)
INFLAMMATORY_BOWEL_DISEASE_IBD	Inflammatory bowel disease (IBD)(hsa05321)	KEGG	3	3	0.004	0.007	HLA-DOA(1, 33.33), TLR4(1, 33.33), GATA3(1, 33.33)
LONG_TERM_DEPRESSION	Long-term depression(hsa04730)	KEGG	1	3	0.005	0.01	NRAS(1, 33.33), PRKG1(1, 33.33), ITPR3(1, 33.33)
PARATHYROID_HORMONE_SYNTHESIS,_SECRETION_AND_ACTION	Parathyroid hormone synthesis, secretion and action(hsa04928)	KEGG	2	4	0.005	0.014	ITPR3(1, 33.33), GATA3(1, 33.33), ADCY2(1, 33.33), SP1(1, 33.33)
GLYCOSAMINOGLYCAN_BIOSYNTHESIS_HEPARAN_SULFATE_HEPARIN	Glycosaminoglycan biosynthesis - heparan sulfate / heparin(hsa00534)	KEGG	1	2	0.005	0.008	NDST3(1, 33.33), HS6ST2(1, 33.33)
FC_EPSILON_RI_SIGNALING_PATHWAY	Fc epsilon RI signaling pathway(hsa04664)	KEGG	2	3	0.005	0.007	AKT3(1, 33.33), NRAS(1, 33.33), VAV2(1, 33.33)
REGULATION_OF_LIPOLYSIS_IN_ADIPOCYTES	Regulation of lipolysis in adipocytes(hsa04923)	KEGG	2	3	0.005	0.024	AKT3(1, 33.33), PRKG1(1, 33.33), ADCY2(1, 33.33)
HUNTINGTON_DISEASE	Huntington disease(hsa05016)	KEGG	2	5	0.006	0.01	TP53(2, 66.67), SP1(1, 33.33), NDUFV1(1, 33.33), DNAH11(1, 33.33)
RELAXIN_SIGNALING_PATHWAY	Relaxin signaling pathway(hsa04926)	KEGG	2	4	0.006	0.026	EDNRB(1, 33.33), AKT3(1, 33.33), NRAS(1, 33.33), ADCY2(1, 33.33)
MEASLES	Measles(hsa05162)	KEGG	3	4	0.007	0.014	TP53(2, 66.67), AKT3(1, 33.33), TLR4(1, 33.33)
IL_17_SIGNALING_PATHWAY	IL-17 signaling pathway(hsa04657)	KEGG	2	3	0.008	0.014	MUC5B(2, 66.67), MAPK15(1, 33.33)
GLYCINE,_SERINE_AND_THREONINE_METABOLISM	Glycine, serine and threonine metabolism(hsa00260)	KEGG	1	2	0.008	0.012	SARDH(1, 33.33), GNMT(1, 33.33)
TUBERCULOSIS	Tuberculosis(hsa05152)	KEGG	2	4	0.008	0.143	AKT3(1, 33.33), HLA-DOA(1, 33.33), TLR4(1, 33.33), PPP3R2(1, 33.33)
PLATELET_ACTIVATION	Platelet activation(hsa04611)	KEGG	2	4	0.009	0.031	ITPR3(1, 33.33), AKT3(1, 33.33), PRKG1(1, 33.33), ADCY2(1, 33.33)
INTESTINAL_IMMUNE_NETWORK_FOR_IGA_PRODUCTION	Intestinal immune network for IgA production(hsa04672)	KEGG	2	2	0.009	0.018	LTBR(1, 33.33), HLA-DOA(1, 33.33)
APELIN_SIGNALING_PATHWAY	Apelin signaling pathway(hsa04371)	KEGG	2	4	0.009	0.01	ITPR3(1, 33.33), AKT3(1, 33.33), NRAS(1, 33.33), ADCY2(1, 33.33)
HIF_1_SIGNALING_PATHWAY	HIF-1 signaling pathway(hsa04066)	KEGG	1	3	0.01	0.017	LTBR(1, 33.33), AKT3(1, 33.33), TLR4(1, 33.33)
SPHINGOLIPID_METABOLISM	Sphingolipid metabolism(hsa00600)	KEGG	1	2	0.01	0.072	DEGS2(1, 33.33), GBA(1, 33.33)
CIRCADIAN_ENTRAINMENT	Circadian entrainment(hsa04713)	KEGG	3	4	0.011	0.014	ITPR3(1, 33.33), PRKG1(1, 33.33), CACNA1D(1, 33.33), ADCY2(1, 33.33)
NEUROACTIVE_LIGAND_RECEPTOR_INTERACTION	Neuroactive ligand-receptor interaction(hsa04080)	KEGG	2	5	0.011	0.027	HTR1D(1, 33.33), EDNRB(1, 33.33), GRM2(1, 33.33), P2RY4(1, 33.33), GRM3(1, 33.33)
CHEMOKINE_SIGNALING_PATHWAY	Chemokine signaling pathway(hsa04062)	KEGG	2	4	0.012	0.014	AKT3(1, 33.33), NRAS(1, 33.33), ADCY2(1, 33.33), VAV2(1, 33.33)
TRANSCRIPTIONAL_MISREGULATION_IN_CANCER	Transcriptional misregulation in cancer(hsa05202)	KEGG	2	4	0.012	0.193	TP53(2, 66.67), SP1(1, 33.33), EWSR1(1, 33.33)
PLATINUM_DRUG_RESISTANCE	Platinum drug resistance(hsa01524)	KEGG	3	3	0.012	0.043	TP53(2, 66.67), AKT3(1, 33.33)
DOPAMINERGIC_SYNAPSE	Dopaminergic synapse(hsa04728)	KEGG	3	4	0.012	0.016	ITPR3(1, 33.33), AKT3(1, 33.33), CACNA1D(1, 33.33), PPP2R2B(1, 33.33)
PANCREATIC_CANCER	Pancreatic cancer(hsa05212)	KEGG	3	3	0.013	0.039	TP53(2, 66.67), AKT3(1, 33.33)
CHAGAS_DISEASE_AMERICAN_TRYPANOSOMIASIS	Chagas disease (American trypanosomiasis)(hsa05142)	KEGG	2	3	0.014	0.016	AKT3(1, 33.33), TLR4(1, 33.33), PPP2R2B(1, 33.33)
FC_GAMMA_R_MEDIATED_PHAGOCYTOSIS	Fc gamma R-mediated phagocytosis(hsa04666)	KEGG	2	3	0.014	0.02	AKT3(1, 33.33), ASAP1(1, 33.33), VAV2(1, 33.33)
FERROPTOSIS	Ferroptosis(hsa04216)	KEGG	2	2	0.014	0.02	TP53(2, 66.67)
FOCAL_ADHESION	Focal adhesion(hsa04510)	KEGG	3	6	0.017	0.026	LAMA3(2, 66.67), AKT3(1, 33.33), COL6A2(1, 33.33), VAV2(1, 33.33), ITGA7(1, 33.33)
THYROID_HORMONE_SIGNALING_PATHWAY	Thyroid hormone signaling pathway(hsa04919)	KEGG	3	4	0.02	0.251	TP53(2, 66.67), NRAS(1, 33.33), AKT3(1, 33.33)
CHOLINE_METABOLISM_IN_CANCER	Choline metabolism in cancer(hsa05231)	KEGG	2	3	0.02	0.025	SP1(1, 33.33), AKT3(1, 33.33), NRAS(1, 33.33)
LYSINE_DEGRADATION	Lysine degradation(hsa00310)	KEGG	3	3	0.022	0.045	EHMT1(1, 33.33), NSD1(1, 33.33), PRDM9(1, 33.33)
OSTEOCLAST_DIFFERENTIATION	Osteoclast differentiation(hsa04380)	KEGG	2	3	0.022	0.061	AKT3(1, 33.33), PPP3R2(1, 33.33), SIRPB1(1, 33.33)
OLFACTORY_TRANSDUCTION	Olfactory transduction(hsa04740)	KEGG	2	4	0.023	0.06	CNGB1(1, 33.33), OR52B2(1, 33.33), OR10H1(1, 33.33), PRKG1(1, 33.33)
GABAERGIC_SYNAPSE	GABAergic synapse(hsa04727)	KEGG	3	3	0.023	0.034	CACNA1S(1, 33.33), CACNA1D(1, 33.33), ADCY2(1, 33.33)
VIRAL_CARCINOGENESIS	Viral carcinogenesis(hsa05203)	KEGG	3	4	0.024	1	TP53(2, 66.67), LTBR(1, 33.33), NRAS(1, 33.33)
ECM_RECEPTOR_INTERACTION	ECM-receptor interaction(hsa04512)	KEGG	3	4	0.025	0.033	LAMA3(2, 66.67), COL6A2(1, 33.33), ITGA7(1, 33.33)
PROLACTIN_SIGNALING_PATHWAY	Prolactin signaling pathway(hsa04917)	KEGG	1	2	0.028	0.106	AKT3(1, 33.33), NRAS(1, 33.33)
RENAL_CELL_CARCINOMA	Renal cell carcinoma(hsa05211)	KEGG	1	2	0.03	0.145	AKT3(1, 33.33), NRAS(1, 33.33)
PEROXISOME	Peroxisome(hsa04146)	KEGG	1	2	0.033	0.104	ECH1(1, 33.33), ACOT8(1, 33.33)
COCAINE_ADDICTION	Cocaine addiction(hsa05030)	KEGG	2	2	0.033	0.042	GRM2(1, 33.33), GRM3(1, 33.33)
ACUTE_MYELOID_LEUKEMIA	Acute myeloid leukemia(hsa05221)	KEGG	1	2	0.034	0.034	AKT3(1, 33.33), NRAS(1, 33.33)
TAURINE_AND_HYPOTAURINE_METABOLISM	Taurine and hypotaurine metabolism(hsa00430)	KEGG	1	1	0.036	0.341	GADL1(1, 33.33)
MICRORNAS_IN_CANCER	MicroRNAs in cancer(hsa05206)	KEGG	3	4	0.036	0.08	TP53(2, 66.67), NRAS(1, 33.33), APC(1, 33.33)
REGULATION_OF_ACTIN_CYTOSKELETON	Regulation of actin cytoskeleton(hsa04810)	KEGG	2	4	0.037	0.171	APC(1, 33.33), VAV2(1, 33.33), NRAS(1, 33.33), ITGA7(1, 33.33)
RHEUMATOID_ARTHRITIS	Rheumatoid arthritis(hsa05323)	KEGG	2	2	0.038	0.194	HLA-DOA(1, 33.33), TLR4(1, 33.33)
JAK_STAT_SIGNALING_PATHWAY	Jak-STAT signaling pathway(hsa04630)	KEGG	2	3	0.039	0.077	FHL1(1, 33.33), AKT3(1, 33.33), IL27RA(1, 33.33)
P53_SIGNALING_PATHWAY	p53 signaling pathway(hsa04115)	KEGG	2	2	0.04	0.116	TP53(2, 66.67)
TGF_BETA_SIGNALING_PATHWAY	TGF-beta signaling pathway(hsa04350)	KEGG	1	2	0.041	0.416	SP1(1, 33.33), SMAD7(1, 33.33)
LEISHMANIASIS	Leishmaniasis(hsa05140)	KEGG	2	2	0.041	0.082	HLA-DOA(1, 33.33), TLR4(1, 33.33)
TOLL_LIKE_RECEPTOR_SIGNALING_PATHWAY	Toll-like receptor signaling pathway(hsa04620)	KEGG	1	2	0.043	0.639	AKT3(1, 33.33), TLR4(1, 33.33)
INSULIN_SIGNALING_PATHWAY	Insulin signaling pathway(hsa04910)	KEGG	2	3	0.048	0.092	NRAS(1, 33.33), AKT3(1, 33.33), PHKA1(1, 33.33)
ASTHMA	Asthma(hsa05310)	KEGG	1	1	0.048	0.053	HLA-DOA(1, 33.33)
INFLUENZA_A	Influenza A(hsa05164)	KEGG	2	3	0.049	0.092	AKT3(1, 33.33), HLA-DOA(1, 33.33), TLR4(1, 33.33)
NF_KAPPA_B_SIGNALING_PATHWAY	NF-kappa B signaling pathway(hsa04064)	KEGG	1	2	0.051	0.124	LTBR(1, 33.33), TLR4(1, 33.33)
TYPE_II_DIABETES_MELLITUS	Type II diabetes mellitus(hsa04930)	KEGG	2	2	0.051	0.979	CACNA1D(1, 33.33), CACNA1E(1, 33.33)
PRIMARY_BILE_ACID_BIOSYNTHESIS	Primary bile acid biosynthesis(hsa00120)	KEGG	1	1	0.053	0.195	ACOT8(1, 33.33)
AMPHETAMINE_ADDICTION	Amphetamine addiction(hsa05031)	KEGG	2	2	0.055	0.058	CACNA1D(1, 33.33), PPP3R2(1, 33.33)
ERBB_SIGNALING_PATHWAY	ErbB signaling pathway(hsa04012)	KEGG	1	2	0.055	0.077	AKT3(1, 33.33), NRAS(1, 33.33)
TERPENOID_BACKBONE_BIOSYNTHESIS	Terpenoid backbone biosynthesis(hsa00900)	KEGG	1	1	0.056	0.55	FNTA(1, 33.33)
EGFR_TYROSINE_KINASE_INHIBITOR_RESISTANCE	EGFR tyrosine kinase inhibitor resistance(hsa01521)	KEGG	1	2	0.057	0.077	AKT3(1, 33.33), NRAS(1, 33.33)
HERPES_SIMPLEX_INFECTION	Herpes simplex infection(hsa05168)	KEGG	2	3	0.057	0.099	TP53(2, 66.67), HLA-DOA(1, 33.33)
RAS_SIGNALING_PATHWAY	Ras signaling pathway(hsa04014)	KEGG	1	3	0.058	0.264	RASAL1(1, 33.33), AKT3(1, 33.33), NRAS(1, 33.33)
HEMATOPOIETIC_CELL_LINEAGE	Hematopoietic cell lineage(hsa04640)	KEGG	2	2	0.063	0.107	CD1D(1, 33.33), HLA-DOA(1, 33.33)
PANTOTHENATE_AND_COA_BIOSYNTHESIS	Pantothenate and CoA biosynthesis(hsa00770)	KEGG	1	1	0.064	0.19	GADL1(1, 33.33)
ALLOGRAFT_REJECTION	Allograft rejection(hsa05330)	KEGG	1	1	0.067	0.069	HLA-DOA(1, 33.33)
ONE_CARBON_POOL_BY_FOLATE	One carbon pool by folate(hsa00670)	KEGG	1	1	0.068	0.183	MTHFR(1, 33.33)
OTHER_GLYCAN_DEGRADATION	Other glycan degradation(hsa00511)	KEGG	1	1	0.07	0.194	GBA(1, 33.33)
BILE_SECRETION	Bile secretion(hsa04976)	KEGG	2	2	0.073	0.083	SLC5A1(1, 33.33), ADCY2(1, 33.33)
ARGININE_BIOSYNTHESIS	Arginine biosynthesis(hsa00220)	KEGG	1	1	0.073	0.08	ASS1(1, 33.33)
GRAFT_VERSUS_HOST_DISEASE	Graft-versus-host disease(hsa05332)	KEGG	1	1	0.073	0.123	HLA-DOA(1, 33.33)
UBIQUITIN_MEDIATED_PROTEOLYSIS	Ubiquitin mediated proteolysis(hsa04120)	KEGG	3	3	0.075	1	UBOX5(1, 33.33), KEAP1(1, 33.33), HUWE1(1, 33.33)
PHOTOTRANSDUCTION	Phototransduction(hsa04744)	KEGG	1	1	0.076	0.259	CNGB1(1, 33.33)
GASTRIC_ACID_SECRETION	Gastric acid secretion(hsa04971)	KEGG	2	2	0.084	0.127	ITPR3(1, 33.33), ADCY2(1, 33.33)
AGE_RAGE_SIGNALING_PATHWAY_IN_DIABETIC_COMPLICATIONS	AGE-RAGE signaling pathway in diabetic complications(hsa04933)	KEGG	1	2	0.084	0.085	AKT3(1, 33.33), NRAS(1, 33.33)
SALMONELLA_INFECTION	Salmonella infection(hsa05132)	KEGG	2	2	0.084	0.507	KLC2(1, 33.33), TLR4(1, 33.33)
ABC_TRANSPORTERS	ABC transporters(hsa02010)	KEGG	2	2	0.085	0.085	ABCA12(1, 33.33), ABCB5(1, 33.33)
LYSOSOME	Lysosome(hsa04142)	KEGG	1	2	0.086	0.18	PSAPL1(1, 33.33), GBA(1, 33.33)
PURINE_METABOLISM	Purine metabolism(hsa00230)	KEGG	3	3	0.086	0.367	ENPP4(1, 33.33), GUCY2C(1, 33.33), ADCY2(1, 33.33)
INSULIN_RESISTANCE	Insulin resistance(hsa04931)	KEGG	1	2	0.087	0.165	RPS6KA1(1, 33.33), AKT3(1, 33.33)
NON_ALCOHOLIC_FATTY_LIVER_DISEASE_NAFLD	Non-alcoholic fatty liver disease (NAFLD)(hsa04932)	KEGG	2	2	0.089	0.225	NDUFV1(1, 33.33), AKT3(1, 33.33)
TYPE_I_DIABETES_MELLITUS	Type I diabetes mellitus(hsa04940)	KEGG	1	1	0.089	1	HLA-DOA(1, 33.33)
THYROID_HORMONE_SYNTHESIS	Thyroid hormone synthesis(hsa04918)	KEGG	2	2	0.092	1	ITPR3(1, 33.33), ADCY2(1, 33.33)
NECROPTOSIS	Necroptosis(hsa04217)	KEGG	1	2	0.094	0.224	CHMP2B(1, 33.33), TLR4(1, 33.33)
AUTOIMMUNE_THYROID_DISEASE	Autoimmune thyroid disease(hsa05320)	KEGG	1	1	0.099	0.11	HLA-DOA(1, 33.33)
FOXO_SIGNALING_PATHWAY	FoxO signaling pathway(hsa04068)	KEGG	1	2	0.099	0.148	AKT3(1, 33.33), NRAS(1, 33.33)
BETA_ALANINE_METABOLISM	beta-Alanine metabolism(hsa00410)	KEGG	1	1	0.099	0.113	GADL1(1, 33.33)
CIRCADIAN_RHYTHM	Circadian rhythm(hsa04710)	KEGG	1	1	0.1	0.125	NR1D1(1, 33.33)
AUTOPHAGY_ANIMAL	Autophagy - animal(hsa04140)	KEGG	1	2	0.102	0.113	AKT3(1, 33.33), NRAS(1, 33.33)
EPSTEIN_BARR_VIRUS_INFECTION	Epstein-Barr virus infection(hsa05169)	KEGG	3	3	0.106	0.147	TP53(2, 66.67), AKT3(1, 33.33)
BASE_EXCISION_REPAIR	Base excision repair(hsa03410)	KEGG	1	1	0.107	0.382	APEX2(1, 33.33)
PORPHYRIN_AND_CHLOROPHYLL_METABOLISM	Porphyrin and chlorophyll metabolism(hsa00860)	KEGG	1	1	0.107	0.382	CPOX(1, 33.33)
ALANINE,_ASPARTATE_AND_GLUTAMATE_METABOLISM	Alanine, aspartate and glutamate metabolism(hsa00250)	KEGG	1	1	0.11	0.112	ASS1(1, 33.33)
PHOSPHATIDYLINOSITOL_SIGNALING_SYSTEM	Phosphatidylinositol signaling system(hsa04070)	KEGG	1	2	0.11	0.365	ITPR3(1, 33.33), MTMR8(1, 33.33)
ANTIFOLATE_RESISTANCE	Antifolate resistance(hsa01523)	KEGG	1	1	0.114	0.121	MTHFR(1, 33.33)
PANCREATIC_SECRETION	Pancreatic secretion(hsa04972)	KEGG	2	2	0.122	0.358	ITPR3(1, 33.33), ADCY2(1, 33.33)
BASAL_TRANSCRIPTION_FACTORS	Basal transcription factors(hsa03022)	KEGG	1	1	0.124	0.14	TAF1L(1, 33.33)
INFLAMMATORY_MEDIATOR_REGULATION_OF_TRP_CHANNELS	Inflammatory mediator regulation of TRP channels(hsa04750)	KEGG	2	2	0.126	0.235	ITPR3(1, 33.33), ADCY2(1, 33.33)
ENDOCYTOSIS	Endocytosis(hsa04144)	KEGG	2	3	0.131	0.179	CHMP2B(1, 33.33), GBF1(1, 33.33), ASAP1(1, 33.33)
HIPPO_SIGNALING_PATHWAY_MULTIPLE_SPECIES	Hippo signaling pathway - multiple species(hsa04392)	KEGG	1	1	0.131	0.231	WWC1(1, 33.33)
CELL_CYCLE	Cell cycle(hsa04110)	KEGG	2	2	0.141	0.169	TP53(2, 66.67)
STARCH_AND_SUCROSE_METABOLISM	Starch and sucrose metabolism(hsa00500)	KEGG	1	1	0.141	1	AGL(1, 33.33)
NOD_LIKE_RECEPTOR_SIGNALING_PATHWAY	NOD-like receptor signaling pathway(hsa04621)	KEGG	1	2	0.142	0.358	ITPR3(1, 33.33), TLR4(1, 33.33)
PATHOGENIC_ESCHERICHIA_COLI_INFECTION	Pathogenic Escherichia coli infection(hsa05130)	KEGG	1	1	0.147	0.448	TLR4(1, 33.33)
RIBOSOME	Ribosome(hsa03010)	KEGG	1	1	0.153	0.814	RPS7(1, 33.33)
HOMOLOGOUS_RECOMBINATION	Homologous recombination(hsa03440)	KEGG	1	1	0.153	0.272	NBN(1, 33.33)
MALARIA	Malaria(hsa05144)	KEGG	1	1	0.154	0.324	TLR4(1, 33.33)
STAPHYLOCOCCUS_AUREUS_INFECTION	Staphylococcus aureus infection(hsa05150)	KEGG	1	1	0.156	1	HLA-DOA(1, 33.33)
PROTEIN_DIGESTION_AND_ABSORPTION	Protein digestion and absorption(hsa04974)	KEGG	2	2	0.158	0.634	COL6A2(1, 33.33), COL12A1(1, 33.33)
MINERAL_ABSORPTION	Mineral absorption(hsa04978)	KEGG	1	1	0.158	0.354	SLC5A1(1, 33.33)
ANTIGEN_PROCESSING_AND_PRESENTATION	Antigen processing and presentation(hsa04612)	KEGG	1	1	0.159	0.17	HLA-DOA(1, 33.33)
AMINOACYL_TRNA_BIOSYNTHESIS	Aminoacyl-tRNA biosynthesis(hsa00970)	KEGG	1	1	0.16	0.167	RARS2(1, 33.33)
LEGIONELLOSIS	Legionellosis(hsa05134)	KEGG	1	1	0.16	0.315	TLR4(1, 33.33)
AMPK_SIGNALING_PATHWAY	AMPK signaling pathway(hsa04152)	KEGG	2	2	0.16	0.17	AKT3(1, 33.33), PPP2R2B(1, 33.33)
OXIDATIVE_PHOSPHORYLATION	Oxidative phosphorylation(hsa00190)	KEGG	1	1	0.161	0.455	NDUFV1(1, 33.33)
PHAGOSOME	Phagosome(hsa04145)	KEGG	2	2	0.166	0.535	HLA-DOA(1, 33.33), TLR4(1, 33.33)
OVARIAN_STEROIDOGENESIS	Ovarian steroidogenesis(hsa04913)	KEGG	1	1	0.173	0.483	ADCY2(1, 33.33)
VIRAL_MYOCARDITIS	Viral myocarditis(hsa05416)	KEGG	1	1	0.185	1	HLA-DOA(1, 33.33)
PERTUSSIS	Pertussis(hsa05133)	KEGG	1	1	0.194	0.617	TLR4(1, 33.33)
SYSTEMIC_LUPUS_ERYTHEMATOSUS	Systemic lupus erythematosus(hsa05322)	KEGG	1	1	0.198	1	HLA-DOA(1, 33.33)
PARKINSON_DISEASE	Parkinson disease(hsa05012)	KEGG	1	1	0.201	0.606	NDUFV1(1, 33.33)
SYNAPTIC_VESICLE_CYCLE	Synaptic vesicle cycle(hsa04721)	KEGG	1	1	0.208	1	UNC13A(1, 33.33)
ADIPOCYTOKINE_SIGNALING_PATHWAY	Adipocytokine signaling pathway(hsa04920)	KEGG	1	1	0.226	0.229	AKT3(1, 33.33)
CYTOKINE_CYTOKINE_RECEPTOR_INTERACTION	Cytokine-cytokine receptor interaction(hsa04060)	KEGG	2	2	0.239	0.309	LTBR(1, 33.33), IL27RA(1, 33.33)
BACTERIAL_INVASION_OF_EPITHELIAL_CELLS	Bacterial invasion of epithelial cells(hsa05100)	KEGG	1	1	0.257	0.288	SEPT3(1, 33.33)
MORPHINE_ADDICTION	Morphine addiction(hsa05032)	KEGG	1	1	0.287	0.658	ADCY2(1, 33.33)
MRNA_SURVEILLANCE_PATHWAY	mRNA surveillance pathway(hsa03015)	KEGG	1	1	0.289	0.665	PPP2R2B(1, 33.33)
TNF_SIGNALING_PATHWAY	TNF signaling pathway(hsa04668)	KEGG	1	1	0.293	1	AKT3(1, 33.33)
INOSITOL_PHOSPHATE_METABOLISM	Inositol phosphate metabolism(hsa00562)	KEGG	1	1	0.309	0.585	MTMR8(1, 33.33)
LEUKOCYTE_TRANSENDOTHELIAL_MIGRATION	Leukocyte transendothelial migration(hsa04670)	KEGG	1	1	0.312	0.623	VAV2(1, 33.33)
ALCOHOLISM	Alcoholism(hsa05034)	KEGG	1	1	0.32	0.328	NRAS(1, 33.33)
SPLICEOSOME	Spliceosome(hsa03040)	KEGG	1	1	0.338	1	HNRNPC(1, 33.33)
CELL_ADHESION_MOLECULES_CAMS	Cell adhesion molecules (CAMs)(hsa04514)	KEGG	1	1	0.394	0.471	HLA-DOA(1, 33.33)
PROTEIN_PROCESSING_IN_ENDOPLASMIC_RETICULUM	Protein processing in endoplasmic reticulum(hsa04141)	KEGG	1	1	0.425	1	CRYAB(1, 33.33)
RNA_TRANSPORT	RNA transport(hsa03013)	KEGG	1	1	0.492	1	EIF2B5(1, 33.33)

## Sheet: Sheet1
Pathway	Name	Class	Samples_Affected	Total_Variations	p-value	FDR	Genes
MAPK_SIGNALING_PATHWAY	MAPK signaling pathway(hsa04010)	KEGG	3	14	4.074e-08	8.71e-08	TP53(2, 66.67), RPS6KA1(1, 33.33), NFATC3(1, 33.33), PPP3R2(1, 33.33), NRAS(1, 33.33), CACNA1D(1, 33.33), CACNA1E(1, 33.33), CACNG8(1, 33.33), AKT3(1, 33.33), CACNA2D3(1, 33.33), CACNA1S(1, 33.33), TAOK1(1, 33.33), MAPK8IP2(1, 33.33)
CGMP_PKG_SIGNALING_PATHWAY	cGMP-PKG signaling pathway(hsa04022)	KEGG	3	10	3.886e-07	4.694e-07	NFATC3(1, 33.33), PPP3R2(1, 33.33), ADCY2(1, 33.33), CNGB1(1, 33.33), CACNA1D(1, 33.33), AKT3(1, 33.33), PRKG1(1, 33.33), ITPR3(1, 33.33), EDNRB(1, 33.33), CACNA1S(1, 33.33)
HUMAN_T_CELL_LEUKEMIA_VIRUS_1_INFECTION	Human T-cell leukemia virus 1 infection(hsa05166)	KEGG	3	11	8.91e-07	1.618e-06	TP53(2, 66.67), LTBR(1, 33.33), NFATC3(1, 33.33), PPP3R2(1, 33.33), ADCY2(1, 33.33), NRAS(1, 33.33), AKT3(1, 33.33), HLA-DOA(1, 33.33), WNT9A(1, 33.33), APC(1, 33.33)
ADRENERGIC_SIGNALING_IN_CARDIOMYOCYTES	Adrenergic signaling in cardiomyocytes(hsa04261)	KEGG	3	9	1.316e-06	1.332e-06	SCN7A(1, 33.33), SCN5A(1, 33.33), ADCY2(1, 33.33), CACNA1D(1, 33.33), PPP2R2B(1, 33.33), CACNG8(1, 33.33), AKT3(1, 33.33), CACNA2D3(1, 33.33), CACNA1S(1, 33.33)
CELLULAR_SENESCENCE	Cellular senescence(hsa04218)	KEGG	3	9	1.584e-06	1.886e-06	TP53(2, 66.67), NFATC3(1, 33.33), PPP3R2(1, 33.33), NRAS(1, 33.33), CACNA1D(1, 33.33), AKT3(1, 33.33), NBN(1, 33.33), ITPR3(1, 33.33)
OXYTOCIN_SIGNALING_PATHWAY	Oxytocin signaling pathway(hsa04921)	KEGG	3	9	5.054e-06	1.441e-05	NFATC3(1, 33.33), PPP3R2(1, 33.33), ADCY2(1, 33.33), CACNA1D(1, 33.33), NRAS(1, 33.33), CACNG8(1, 33.33), CACNA2D3(1, 33.33), ITPR3(1, 33.33), CACNA1S(1, 33.33)
WNT_SIGNALING_PATHWAY	Wnt signaling pathway(hsa04310)	KEGG	3	8	5.188e-06	0.002	TP53(2, 66.67), PRICKLE2(1, 33.33), NFATC3(1, 33.33), PPP3R2(1, 33.33), WNT9A(1, 33.33), CACYBP(1, 33.33), APC(1, 33.33)
BREAST_CANCER	Breast cancer(hsa05224)	KEGG	3	8	6.464e-06	7.477e-06	TP53(2, 66.67), SP1(1, 33.33), NRAS(1, 33.33), AKT3(1, 33.33), PGR(1, 33.33), WNT9A(1, 33.33), APC(1, 33.33)
KAPOSI_SARCOMA_ASSOCIATED_HERPESVIRUS_INFECTION	Kaposi sarcoma-associated herpesvirus infection(hsa05167)	KEGG	3	8	7.339e-06	1.437e-05	TP53(2, 66.67), NFATC3(1, 33.33), PPP3R2(1, 33.33), NRAS(1, 33.33), AKT3(1, 33.33), ITPR3(1, 33.33), MICA(1, 33.33)
B_CELL_RECEPTOR_SIGNALING_PATHWAY	B cell receptor signaling pathway(hsa04662)	KEGG	3	6	8.479e-06	9.877e-06	NFATC3(1, 33.33), PPP3R2(1, 33.33), VAV2(1, 33.33), DAPP1(1, 33.33), NRAS(1, 33.33), AKT3(1, 33.33)
PROTEOGLYCANS_IN_CANCER	Proteoglycans in cancer(hsa05205)	KEGG	3	9	1.317e-05	5.487e-05	TP53(2, 66.67), WNT9A(1, 33.33), VAV2(1, 33.33), NRAS(1, 33.33), ANK2(1, 33.33), AKT3(1, 33.33), TLR4(1, 33.33), ITPR3(1, 33.33)
ESTROGEN_SIGNALING_PATHWAY	Estrogen signaling pathway(hsa04915)	KEGG	2	7	1.47e-05	2.059e-05	ADCY2(1, 33.33), SP1(1, 33.33), NRAS(1, 33.33), FKBP5(1, 33.33), AKT3(1, 33.33), PGR(1, 33.33), ITPR3(1, 33.33)
HUMAN_CYTOMEGALOVIRUS_INFECTION	Human cytomegalovirus infection(hsa05163)	KEGG	3	9	1.597e-05	2.852e-05	TP53(2, 66.67), NFATC3(1, 33.33), PPP3R2(1, 33.33), ADCY2(1, 33.33), SP1(1, 33.33), NRAS(1, 33.33), AKT3(1, 33.33), ITPR3(1, 33.33)
GASTRIC_CANCER	Gastric cancer(hsa05226)	KEGG	3	7	2.064e-05	3.149e-05	TP53(2, 66.67), MUC2(1, 33.33), NRAS(1, 33.33), AKT3(1, 33.33), WNT9A(1, 33.33), APC(1, 33.33)
DILATED_CARDIOMYOPATHY_DCM	Dilated cardiomyopathy (DCM)(hsa05414)	KEGG	3	8	2.436e-05	3.192e-05	TTN(2, 66.67), ADCY2(1, 33.33), CACNA1D(1, 33.33), ITGA7(1, 33.33), CACNG8(1, 33.33), CACNA2D3(1, 33.33), CACNA1S(1, 33.33)
PATHWAYS_IN_CANCER	Pathways in cancer(hsa05200)	KEGG	3	14	3.01e-05	9.228e-05	LAMA3(2, 66.67), TP53(2, 66.67), ADCY2(1, 33.33), SP1(1, 33.33), NRAS(1, 33.33), KEAP1(1, 33.33), AKT3(1, 33.33), CCDC6(1, 33.33), WNT9A(1, 33.33), APC(1, 33.33), EDNRB(1, 33.33), AR(1, 33.33)
CUSHING_SYNDROME	Cushing syndrome(hsa04934)	KEGG	3	8	3.444e-05	4.424e-05	ADCY2(1, 33.33), SP1(1, 33.33), CACNA1D(1, 33.33), KCNK3(1, 33.33), WNT9A(1, 33.33), APC(1, 33.33), ITPR3(1, 33.33), CACNA1S(1, 33.33)
MITOPHAGY_ANIMAL	Mitophagy - animal(hsa04137)	KEGG	3	5	3.657e-05	8.311e-05	TP53(2, 66.67), TAX1BP1(1, 33.33), NRAS(1, 33.33), SP1(1, 33.33)
SALIVARY_SECRETION	Salivary secretion(hsa04970)	KEGG	2	6	4.485e-05	0.000265	MUC5B(2, 66.67), ITPR3(1, 33.33), PRB2(1, 33.33), PRKG1(1, 33.33), ADCY2(1, 33.33)
CORTISOL_SYNTHESIS_AND_SECRETION	Cortisol synthesis and secretion(hsa04927)	KEGG	3	6	4.574e-05	5.852e-05	ADCY2(1, 33.33), SP1(1, 33.33), CACNA1D(1, 33.33), KCNK3(1, 33.33), ITPR3(1, 33.33), CACNA1S(1, 33.33)
HEPATOCELLULAR_CARCINOMA	Hepatocellular carcinoma(hsa05225)	KEGG	3	7	4.649e-05	7.994e-05	TP53(2, 66.67), NRAS(1, 33.33), KEAP1(1, 33.33), AKT3(1, 33.33), WNT9A(1, 33.33), APC(1, 33.33)
HUMAN_PAPILLOMAVIRUS_INFECTION	Human papillomavirus infection(hsa05165)	KEGG	3	12	5.782e-05	0.0001044	LAMA3(2, 66.67), TP53(2, 66.67), MAGI1(1, 33.33), PPP2R2B(1, 33.33), NRAS(1, 33.33), ITGA7(1, 33.33), AKT3(1, 33.33), WNT9A(1, 33.33), APC(1, 33.33), COL6A2(1, 33.33)
LONGEVITY_REGULATING_PATHWAY	Longevity regulating pathway(hsa04211)	KEGG	3	6	6.233e-05	0.0001266	TP53(2, 66.67), EHMT1(1, 33.33), NRAS(1, 33.33), AKT3(1, 33.33), ADCY2(1, 33.33)
ENDOMETRIAL_CANCER	Endometrial cancer(hsa05213)	KEGG	3	5	6.419e-05	8.839e-05	TP53(2, 66.67), NRAS(1, 33.33), AKT3(1, 33.33), APC(1, 33.33)
OOCYTE_MEIOSIS	Oocyte meiosis(hsa04114)	KEGG	3	6	7.835e-05	0.0002122	RPS6KA1(1, 33.33), PPP3R2(1, 33.33), ADCY2(1, 33.33), AR(1, 33.33), PGR(1, 33.33), ITPR3(1, 33.33)
SPHINGOLIPID_SIGNALING_PATHWAY	Sphingolipid signaling pathway(hsa04071)	KEGG	3	6	9.729e-05	0.0006874	TP53(2, 66.67), NRAS(1, 33.33), DEGS2(1, 33.33), AKT3(1, 33.33), PPP2R2B(1, 33.33)
THYROID_CANCER	Thyroid cancer(hsa05216)	KEGG	3	4	0.0001011	0.001	TP53(2, 66.67), NRAS(1, 33.33), CCDC6(1, 33.33)
HYPERTROPHIC_CARDIOMYOPATHY_HCM	Hypertrophic cardiomyopathy (HCM)(hsa05410)	KEGG	3	7	0.0001031	0.0001893	TTN(2, 66.67), CACNA1D(1, 33.33), ITGA7(1, 33.33), CACNG8(1, 33.33), CACNA2D3(1, 33.33), CACNA1S(1, 33.33)
CENTRAL_CARBON_METABOLISM_IN_CANCER	Central carbon metabolism in cancer(hsa05230)	KEGG	3	5	0.0001203	0.0001448	TP53(2, 66.67), NRAS(1, 33.33), AKT3(1, 33.33), SIRT6(1, 33.33)
CHOLINERGIC_SYNAPSE	Cholinergic synapse(hsa04725)	KEGG	3	6	0.0001305	0.0001607	ADCY2(1, 33.33), CACNA1D(1, 33.33), NRAS(1, 33.33), AKT3(1, 33.33), ITPR3(1, 33.33), CACNA1S(1, 33.33)
CALCIUM_SIGNALING_PATHWAY	Calcium signaling pathway(hsa04020)	KEGG	3	8	0.000137	0.0001607	PPP3R2(1, 33.33), ADCY2(1, 33.33), CACNA1D(1, 33.33), PHKA1(1, 33.33), CACNA1E(1, 33.33), ITPR3(1, 33.33), EDNRB(1, 33.33), CACNA1S(1, 33.33)
PI3K_AKT_SIGNALING_PATHWAY	PI3K-Akt signaling pathway(hsa04151)	KEGG	3	11	0.0001383	0.0004781	LAMA3(2, 66.67), TP53(2, 66.67), MAGI1(1, 33.33), PPP2R2B(1, 33.33), NRAS(1, 33.33), ITGA7(1, 33.33), AKT3(1, 33.33), TLR4(1, 33.33), COL6A2(1, 33.33)
ALZHEIMER_DISEASE	Alzheimer disease(hsa05010)	KEGG	2	6	0.0001419	0.0001478	NDUFV1(1, 33.33), PPP3R2(1, 33.33), CACNA1D(1, 33.33), APBB1(1, 33.33), ITPR3(1, 33.33), CACNA1S(1, 33.33)
C_TYPE_LECTIN_RECEPTOR_SIGNALING_PATHWAY	C-type lectin receptor signaling pathway(hsa04625)	KEGG	2	5	0.000149	0.0001945	AKT3(1, 33.33), ITPR3(1, 33.33), NFATC3(1, 33.33), NRAS(1, 33.33), PPP3R2(1, 33.33)
ENDOCRINE_RESISTANCE	Endocrine resistance(hsa01522)	KEGG	3	6	0.0001499	0.0002046	TP53(2, 66.67), NRAS(1, 33.33), AKT3(1, 33.33), ADCY2(1, 33.33), SP1(1, 33.33)
APOPTOSIS	Apoptosis(hsa04210)	KEGG	3	6	0.0001734	0.0001866	TP53(2, 66.67), SPTA1(1, 33.33), ITPR3(1, 33.33), AKT3(1, 33.33), NRAS(1, 33.33)
HUMAN_IMMUNODEFICIENCY_VIRUS_1_INFECTION	Human immunodeficiency virus 1 infection(hsa05170)	KEGG	2	6	0.0002101	0.0003773	NFATC3(1, 33.33), PPP3R2(1, 33.33), NRAS(1, 33.33), AKT3(1, 33.33), TLR4(1, 33.33), ITPR3(1, 33.33)
COLORECTAL_CANCER	Colorectal cancer(hsa05210)	KEGG	3	5	0.000226	0.0002869	TP53(2, 66.67), APC(1, 33.33), AKT3(1, 33.33), NRAS(1, 33.33)
HEPATITIS_B	Hepatitis B(hsa05161)	KEGG	3	6	0.0002601	0.0004426	TP53(2, 66.67), AKT3(1, 33.33), NRAS(1, 33.33), NFATC3(1, 33.33), TLR4(1, 33.33)
T_CELL_RECEPTOR_SIGNALING_PATHWAY	T cell receptor signaling pathway(hsa04660)	KEGG	3	5	0.0002643	0.006	AKT3(1, 33.33), NFATC3(1, 33.33), NRAS(1, 33.33), PPP3R2(1, 33.33), VAV2(1, 33.33)
LONG_TERM_POTENTIATION	Long-term potentiation(hsa04720)	KEGG	1	4	0.0003682	0.0007623	RPS6KA1(1, 33.33), NRAS(1, 33.33), PPP3R2(1, 33.33), ITPR3(1, 33.33)
AMYOTROPHIC_LATERAL_SCLEROSIS_ALS	Amyotrophic lateral sclerosis (ALS)(hsa05014)	KEGG	3	4	0.0003737	0.0003969	TP53(2, 66.67), NEFL(1, 33.33), PPP3R2(1, 33.33)
GLUTAMATERGIC_SYNAPSE	Glutamatergic synapse(hsa04724)	KEGG	3	6	0.0004368	0.000676	PPP3R2(1, 33.33), ADCY2(1, 33.33), CACNA1D(1, 33.33), ITPR3(1, 33.33), GRM2(1, 33.33), GRM3(1, 33.33)
THERMOGENESIS	Thermogenesis(hsa04714)	KEGG	3	6	0.0004432	0.005	RPS6KA1(1, 33.33), NDUFV1(1, 33.33), SIRT6(1, 33.33), ADCY2(1, 33.33), NRAS(1, 33.33), PRKG1(1, 33.33)
TH17_CELL_DIFFERENTIATION	Th17 cell differentiation(hsa04659)	KEGG	3	5	0.0004483	0.005	IL27RA(1, 33.33), NFATC3(1, 33.33), HLA-DOA(1, 33.33), GATA3(1, 33.33), PPP3R2(1, 33.33)
AXON_GUIDANCE	Axon guidance(hsa04360)	KEGG	3	7	0.0005378	0.0006006	PLXNB2(1, 33.33), EFNB3(1, 33.33), NFATC3(1, 33.33), PPP3R2(1, 33.33), EPHA3(1, 33.33), EPHA4(1, 33.33), NRAS(1, 33.33)
LONGEVITY_REGULATING_PATHWAY_MULTIPLE_SPECIES	Longevity regulating pathway - multiple species(hsa04213)	KEGG	2	4	0.0005907	0.001	CRYAB(1, 33.33), AKT3(1, 33.33), NRAS(1, 33.33), ADCY2(1, 33.33)
FLUID_SHEAR_STRESS_AND_ATHEROSCLEROSIS	Fluid shear stress and atherosclerosis(hsa05418)	KEGG	3	5	0.0006341	0.0009283	TP53(2, 66.67), KEAP1(1, 33.33), AKT3(1, 33.33), ASS1(1, 33.33)
SIGNALING_PATHWAYS_REGULATING_PLURIPOTENCY_OF_STEM_CELLS	Signaling pathways regulating pluripotency of stem cells(hsa04550)	KEGG	2	5	0.0006725	0.004	APC(1, 33.33), AKT3(1, 33.33), NRAS(1, 33.33), ZFHX3(1, 33.33), WNT9A(1, 33.33)
MELANOMA	Melanoma(hsa05218)	KEGG	3	4	0.0007017	0.002	TP53(2, 66.67), NRAS(1, 33.33), AKT3(1, 33.33)
PROSTATE_CANCER	Prostate cancer(hsa05215)	KEGG	3	5	0.0007165	0.003	TP53(2, 66.67), AKT3(1, 33.33), NRAS(1, 33.33), AR(1, 33.33)
NEUROTROPHIN_SIGNALING_PATHWAY	Neurotrophin signaling pathway(hsa04722)	KEGG	3	5	0.0007509	0.002	TP53(2, 66.67), NRAS(1, 33.33), AKT3(1, 33.33), RPS6KA1(1, 33.33)
GNRH_SIGNALING_PATHWAY	GnRH signaling pathway(hsa04912)	KEGG	3	5	0.0007557	0.001	ITPR3(1, 33.33), CACNA1S(1, 33.33), CACNA1D(1, 33.33), ADCY2(1, 33.33), NRAS(1, 33.33)
ARRHYTHMOGENIC_RIGHT_VENTRICULAR_CARDIOMYOPATHY_ARVC	Arrhythmogenic right ventricular cardiomyopathy (ARVC)(hsa05412)	KEGG	3	5	0.0008034	0.0008792	CACNG8(1, 33.33), CACNA2D3(1, 33.33), CACNA1S(1, 33.33), CACNA1D(1, 33.33), ITGA7(1, 33.33)
GLUCAGON_SIGNALING_PATHWAY	Glucagon signaling pathway(hsa04922)	KEGG	3	5	0.0008174	0.001	ITPR3(1, 33.33), AKT3(1, 33.33), PHKA1(1, 33.33), PPP3R2(1, 33.33), ADCY2(1, 33.33)
HEPATITIS_C	Hepatitis C(hsa05160)	KEGG	3	5	0.0009455	0.002	TP53(2, 66.67), NRAS(1, 33.33), AKT3(1, 33.33), PPP2R2B(1, 33.33)
SEROTONERGIC_SYNAPSE	Serotonergic synapse(hsa04726)	KEGG	3	5	0.000952	0.006	HTR1D(1, 33.33), ITPR3(1, 33.33), CACNA1S(1, 33.33), CACNA1D(1, 33.33), NRAS(1, 33.33)
RENIN_SECRETION	Renin secretion(hsa04924)	KEGG	2	4	0.0009699	0.005	ITPR3(1, 33.33), CACNA1S(1, 33.33), CACNA1D(1, 33.33), PPP3R2(1, 33.33)
BASAL_CELL_CARCINOMA	Basal cell carcinoma(hsa05217)	KEGG	3	4	0.0009867	0.001	TP53(2, 66.67), APC(1, 33.33), WNT9A(1, 33.33)
NON_SMALL_CELL_LUNG_CANCER	Non-small cell lung cancer(hsa05223)	KEGG	3	4	0.001	0.003	TP53(2, 66.67), NRAS(1, 33.33), AKT3(1, 33.33)
CAMP_SIGNALING_PATHWAY	cAMP signaling pathway(hsa04024)	KEGG	3	7	0.001	0.001	ADCY2(1, 33.33), CNGB1(1, 33.33), VAV2(1, 33.33), CACNA1D(1, 33.33), AKT3(1, 33.33), HTR1D(1, 33.33), CACNA1S(1, 33.33)
TASTE_TRANSDUCTION	Taste transduction(hsa04742)	KEGG	2	4	0.001	0.011	HTR1D(1, 33.33), ITPR3(1, 33.33), P2RY4(1, 33.33), SCN9A(1, 33.33)
INSULIN_SECRETION	Insulin secretion(hsa04911)	KEGG	3	5	0.001	0.002	PCLO(1, 33.33), CACNA1S(1, 33.33), CACNA1D(1, 33.33), ADCY2(1, 33.33), ITPR3(1, 33.33)
GLIOMA	Glioma(hsa05214)	KEGG	3	4	0.001	0.002	TP53(2, 66.67), NRAS(1, 33.33), AKT3(1, 33.33)
CARDIAC_MUSCLE_CONTRACTION	Cardiac muscle contraction(hsa04260)	KEGG	3	4	0.001	0.002	CACNG8(1, 33.33), CACNA2D3(1, 33.33), CACNA1S(1, 33.33), CACNA1D(1, 33.33)
CHRONIC_MYELOID_LEUKEMIA	Chronic myeloid leukemia(hsa05220)	KEGG	3	4	0.001	0.002	TP53(2, 66.67), NRAS(1, 33.33), AKT3(1, 33.33)
TOXOPLASMOSIS	Toxoplasmosis(hsa05145)	KEGG	3	5	0.001	0.022	LAMA3(2, 66.67), AKT3(1, 33.33), HLA-DOA(1, 33.33), TLR4(1, 33.33)
TIGHT_JUNCTION	Tight junction(hsa04530)	KEGG	3	6	0.002	0.02	CD1D(1, 33.33), ARHGEF18(1, 33.33), CACNA1D(1, 33.33), PPP2R2B(1, 33.33), MAGI1(1, 33.33), TJAP1(1, 33.33)
HIPPO_SIGNALING_PATHWAY	Hippo signaling pathway(hsa04390)	KEGG	2	5	0.002	0.003	APC(1, 33.33), WWC1(1, 33.33), SMAD7(1, 33.33), WNT9A(1, 33.33), PPP2R2B(1, 33.33)
SMALL_CELL_LUNG_CANCER	Small cell lung cancer(hsa05222)	KEGG	3	5	0.002	0.011	LAMA3(2, 66.67), TP53(2, 66.67), AKT3(1, 33.33)
PROGESTERONE_MEDIATED_OOCYTE_MATURATION	Progesterone-mediated oocyte maturation(hsa04914)	KEGG	2	4	0.002	0.006	RPS6KA1(1, 33.33), AKT3(1, 33.33), PGR(1, 33.33), ADCY2(1, 33.33)
NATURAL_KILLER_CELL_MEDIATED_CYTOTOXICITY	Natural killer cell mediated cytotoxicity(hsa04650)	KEGG	2	4	0.002	0.004	VAV2(1, 33.33), NRAS(1, 33.33), PPP3R2(1, 33.33), MICA(1, 33.33)
VEGF_SIGNALING_PATHWAY	VEGF signaling pathway(hsa04370)	KEGG	1	3	0.002	0.08	AKT3(1, 33.33), NRAS(1, 33.33), PPP3R2(1, 33.33)
RAP1_SIGNALING_PATHWAY	Rap1 signaling pathway(hsa04015)	KEGG	2	6	0.002	0.008	ADCY2(1, 33.33), VAV2(1, 33.33), NRAS(1, 33.33), AKT3(1, 33.33), MAGI1(1, 33.33), SIPA1L1(1, 33.33)
ALDOSTERONE_SYNTHESIS_AND_SECRETION	Aldosterone synthesis and secretion(hsa04925)	KEGG	3	5	0.002	0.002	ITPR3(1, 33.33), CACNA1S(1, 33.33), CACNA1D(1, 33.33), ADCY2(1, 33.33), KCNK3(1, 33.33)
MELANOGENESIS	Melanogenesis(hsa04916)	KEGG	2	4	0.002	0.004	EDNRB(1, 33.33), NRAS(1, 33.33), ADCY2(1, 33.33), WNT9A(1, 33.33)
GAP_JUNCTION	Gap junction(hsa04540)	KEGG	2	4	0.002	0.003	ITPR3(1, 33.33), PRKG1(1, 33.33), NRAS(1, 33.33), ADCY2(1, 33.33)
VASCULAR_SMOOTH_MUSCLE_CONTRACTION	Vascular smooth muscle contraction(hsa04270)	KEGG	3	5	0.002	0.077	PRKG1(1, 33.33), ITPR3(1, 33.33), CACNA1S(1, 33.33), CACNA1D(1, 33.33), ADCY2(1, 33.33)
RETROGRADE_ENDOCANNABINOID_SIGNALING	Retrograde endocannabinoid signaling(hsa04723)	KEGG	3	5	0.002	0.011	ITPR3(1, 33.33), NDUFV1(1, 33.33), CACNA1S(1, 33.33), CACNA1D(1, 33.33), ADCY2(1, 33.33)
AMOEBIASIS	Amoebiasis(hsa05146)	KEGG	3	5	0.002	0.002	LAMA3(2, 66.67), MUC2(1, 33.33), CD1D(1, 33.33), TLR4(1, 33.33)
PHOSPHOLIPASE_D_SIGNALING_PATHWAY	Phospholipase D signaling pathway(hsa04072)	KEGG	2	5	0.002	0.008	AKT3(1, 33.33), NRAS(1, 33.33), ADCY2(1, 33.33), GRM2(1, 33.33), GRM3(1, 33.33)
BLADDER_CANCER	Bladder cancer(hsa05219)	KEGG	3	3	0.002	0.003	TP53(2, 66.67), NRAS(1, 33.33)
TH1_AND_TH2_CELL_DIFFERENTIATION	Th1 and Th2 cell differentiation(hsa04658)	KEGG	3	4	0.003	0.031	NFATC3(1, 33.33), HLA-DOA(1, 33.33), GATA3(1, 33.33), PPP3R2(1, 33.33)
MTOR_SIGNALING_PATHWAY	mTOR signaling pathway(hsa04150)	KEGG	1	4	0.003	0.007	RPS6KA1(1, 33.33), AKT3(1, 33.33), NRAS(1, 33.33), WNT9A(1, 33.33)
CARBOHYDRATE_DIGESTION_AND_ABSORPTION	Carbohydrate digestion and absorption(hsa04973)	KEGG	2	3	0.003	0.004	SLC5A1(1, 33.33), AKT3(1, 33.33), CACNA1D(1, 33.33)
INFLAMMATORY_BOWEL_DISEASE_IBD	Inflammatory bowel disease (IBD)(hsa05321)	KEGG	3	3	0.004	0.007	HLA-DOA(1, 33.33), TLR4(1, 33.33), GATA3(1, 33.33)
LONG_TERM_DEPRESSION	Long-term depression(hsa04730)	KEGG	1	3	0.005	0.01	NRAS(1, 33.33), PRKG1(1, 33.33), ITPR3(1, 33.33)
PARATHYROID_HORMONE_SYNTHESIS,_SECRETION_AND_ACTION	Parathyroid hormone synthesis, secretion and action(hsa04928)	KEGG	2	4	0.005	0.014	ITPR3(1, 33.33), GATA3(1, 33.33), ADCY2(1, 33.33), SP1(1, 33.33)
GLYCOSAMINOGLYCAN_BIOSYNTHESIS_HEPARAN_SULFATE_HEPARIN	Glycosaminoglycan biosynthesis - heparan sulfate / heparin(hsa00534)	KEGG	1	2	0.005	0.008	NDST3(1, 33.33), HS6ST2(1, 33.33)
FC_EPSILON_RI_SIGNALING_PATHWAY	Fc epsilon RI signaling pathway(hsa04664)	KEGG	2	3	0.005	0.007	AKT3(1, 33.33), NRAS(1, 33.33), VAV2(1, 33.33)
REGULATION_OF_LIPOLYSIS_IN_ADIPOCYTES	Regulation of lipolysis in adipocytes(hsa04923)	KEGG	2	3	0.005	0.024	AKT3(1, 33.33), PRKG1(1, 33.33), ADCY2(1, 33.33)
HUNTINGTON_DISEASE	Huntington disease(hsa05016)	KEGG	2	5	0.006	0.01	TP53(2, 66.67), SP1(1, 33.33), NDUFV1(1, 33.33), DNAH11(1, 33.33)
RELAXIN_SIGNALING_PATHWAY	Relaxin signaling pathway(hsa04926)	KEGG	2	4	0.006	0.026	EDNRB(1, 33.33), AKT3(1, 33.33), NRAS(1, 33.33), ADCY2(1, 33.33)
MEASLES	Measles(hsa05162)	KEGG	3	4	0.007	0.014	TP53(2, 66.67), AKT3(1, 33.33), TLR4(1, 33.33)
IL_17_SIGNALING_PATHWAY	IL-17 signaling pathway(hsa04657)	KEGG	2	3	0.008	0.014	MUC5B(2, 66.67), MAPK15(1, 33.33)
GLYCINE,_SERINE_AND_THREONINE_METABOLISM	Glycine, serine and threonine metabolism(hsa00260)	KEGG	1	2	0.008	0.012	SARDH(1, 33.33), GNMT(1, 33.33)
TUBERCULOSIS	Tuberculosis(hsa05152)	KEGG	2	4	0.008	0.143	AKT3(1, 33.33), HLA-DOA(1, 33.33), TLR4(1, 33.33), PPP3R2(1, 33.33)
PLATELET_ACTIVATION	Platelet activation(hsa04611)	KEGG	2	4	0.009	0.031	ITPR3(1, 33.33), AKT3(1, 33.33), PRKG1(1, 33.33), ADCY2(1, 33.33)
INTESTINAL_IMMUNE_NETWORK_FOR_IGA_PRODUCTION	Intestinal immune network for IgA production(hsa04672)	KEGG	2	2	0.009	0.018	LTBR(1, 33.33), HLA-DOA(1, 33.33)
APELIN_SIGNALING_PATHWAY	Apelin signaling pathway(hsa04371)	KEGG	2	4	0.009	0.01	ITPR3(1, 33.33), AKT3(1, 33.33), NRAS(1, 33.33), ADCY2(1, 33.33)
HIF_1_SIGNALING_PATHWAY	HIF-1 signaling pathway(hsa04066)	KEGG	1	3	0.01	0.017	LTBR(1, 33.33), AKT3(1, 33.33), TLR4(1, 33.33)
SPHINGOLIPID_METABOLISM	Sphingolipid metabolism(hsa00600)	KEGG	1	2	0.01	0.072	DEGS2(1, 33.33), GBA(1, 33.33)
CIRCADIAN_ENTRAINMENT	Circadian entrainment(hsa04713)	KEGG	3	4	0.011	0.014	ITPR3(1, 33.33), PRKG1(1, 33.33), CACNA1D(1, 33.33), ADCY2(1, 33.33)
NEUROACTIVE_LIGAND_RECEPTOR_INTERACTION	Neuroactive ligand-receptor interaction(hsa04080)	KEGG	2	5	0.011	0.027	HTR1D(1, 33.33), EDNRB(1, 33.33), GRM2(1, 33.33), P2RY4(1, 33.33), GRM3(1, 33.33)
CHEMOKINE_SIGNALING_PATHWAY	Chemokine signaling pathway(hsa04062)	KEGG	2	4	0.012	0.014	AKT3(1, 33.33), NRAS(1, 33.33), ADCY2(1, 33.33), VAV2(1, 33.33)
TRANSCRIPTIONAL_MISREGULATION_IN_CANCER	Transcriptional misregulation in cancer(hsa05202)	KEGG	2	4	0.012	0.193	TP53(2, 66.67), SP1(1, 33.33), EWSR1(1, 33.33)
PLATINUM_DRUG_RESISTANCE	Platinum drug resistance(hsa01524)	KEGG	3	3	0.012	0.043	TP53(2, 66.67), AKT3(1, 33.33)
DOPAMINERGIC_SYNAPSE	Dopaminergic synapse(hsa04728)	KEGG	3	4	0.012	0.016	ITPR3(1, 33.33), AKT3(1, 33.33), CACNA1D(1, 33.33), PPP2R2B(1, 33.33)
PANCREATIC_CANCER	Pancreatic cancer(hsa05212)	KEGG	3	3	0.013	0.039	TP53(2, 66.67), AKT3(1, 33.33)
CHAGAS_DISEASE_AMERICAN_TRYPANOSOMIASIS	Chagas disease (American trypanosomiasis)(hsa05142)	KEGG	2	3	0.014	0.016	AKT3(1, 33.33), TLR4(1, 33.33), PPP2R2B(1, 33.33)
FC_GAMMA_R_MEDIATED_PHAGOCYTOSIS	Fc gamma R-mediated phagocytosis(hsa04666)	KEGG	2	3	0.014	0.02	AKT3(1, 33.33), ASAP1(1, 33.33), VAV2(1, 33.33)
FERROPTOSIS	Ferroptosis(hsa04216)	KEGG	2	2	0.014	0.02	TP53(2, 66.67)
FOCAL_ADHESION	Focal adhesion(hsa04510)	KEGG	3	6	0.017	0.026	LAMA3(2, 66.67), AKT3(1, 33.33), COL6A2(1, 33.33), VAV2(1, 33.33), ITGA7(1, 33.33)
THYROID_HORMONE_SIGNALING_PATHWAY	Thyroid hormone signaling pathway(hsa04919)	KEGG	3	4	0.02	0.251	TP53(2, 66.67), NRAS(1, 33.33), AKT3(1, 33.33)
CHOLINE_METABOLISM_IN_CANCER	Choline metabolism in cancer(hsa05231)	KEGG	2	3	0.02	0.025	SP1(1, 33.33), AKT3(1, 33.33), NRAS(1, 33.33)
LYSINE_DEGRADATION	Lysine degradation(hsa00310)	KEGG	3	3	0.022	0.045	EHMT1(1, 33.33), NSD1(1, 33.33), PRDM9(1, 33.33)
OSTEOCLAST_DIFFERENTIATION	Osteoclast differentiation(hsa04380)	KEGG	2	3	0.022	0.061	AKT3(1, 33.33), PPP3R2(1, 33.33), SIRPB1(1, 33.33)
OLFACTORY_TRANSDUCTION	Olfactory transduction(hsa04740)	KEGG	2	4	0.023	0.06	CNGB1(1, 33.33), OR52B2(1, 33.33), OR10H1(1, 33.33), PRKG1(1, 33.33)
GABAERGIC_SYNAPSE	GABAergic synapse(hsa04727)	KEGG	3	3	0.023	0.034	CACNA1S(1, 33.33), CACNA1D(1, 33.33), ADCY2(1, 33.33)
VIRAL_CARCINOGENESIS	Viral carcinogenesis(hsa05203)	KEGG	3	4	0.024	1	TP53(2, 66.67), LTBR(1, 33.33), NRAS(1, 33.33)
ECM_RECEPTOR_INTERACTION	ECM-receptor interaction(hsa04512)	KEGG	3	4	0.025	0.033	LAMA3(2, 66.67), COL6A2(1, 33.33), ITGA7(1, 33.33)
PROLACTIN_SIGNALING_PATHWAY	Prolactin signaling pathway(hsa04917)	KEGG	1	2	0.028	0.106	AKT3(1, 33.33), NRAS(1, 33.33)
RENAL_CELL_CARCINOMA	Renal cell carcinoma(hsa05211)	KEGG	1	2	0.03	0.145	AKT3(1, 33.33), NRAS(1, 33.33)
PEROXISOME	Peroxisome(hsa04146)	KEGG	1	2	0.033	0.104	ECH1(1, 33.33), ACOT8(1, 33.33)
COCAINE_ADDICTION	Cocaine addiction(hsa05030)	KEGG	2	2	0.033	0.042	GRM2(1, 33.33), GRM3(1, 33.33)
ACUTE_MYELOID_LEUKEMIA	Acute myeloid leukemia(hsa05221)	KEGG	1	2	0.034	0.034	AKT3(1, 33.33), NRAS(1, 33.33)
TAURINE_AND_HYPOTAURINE_METABOLISM	Taurine and hypotaurine metabolism(hsa00430)	KEGG	1	1	0.036	0.341	GADL1(1, 33.33)
MICRORNAS_IN_CANCER	MicroRNAs in cancer(hsa05206)	KEGG	3	4	0.036	0.08	TP53(2, 66.67), NRAS(1, 33.33), APC(1, 33.33)
REGULATION_OF_ACTIN_CYTOSKELETON	Regulation of actin cytoskeleton(hsa04810)	KEGG	2	4	0.037	0.171	APC(1, 33.33), VAV2(1, 33.33), NRAS(1, 33.33), ITGA7(1, 33.33)
RHEUMATOID_ARTHRITIS	Rheumatoid arthritis(hsa05323)	KEGG	2	2	0.038	0.194	HLA-DOA(1, 33.33), TLR4(1, 33.33)
JAK_STAT_SIGNALING_PATHWAY	Jak-STAT signaling pathway(hsa04630)	KEGG	2	3	0.039	0.077	FHL1(1, 33.33), AKT3(1, 33.33), IL27RA(1, 33.33)
P53_SIGNALING_PATHWAY	p53 signaling pathway(hsa04115)	KEGG	2	2	0.04	0.116	TP53(2, 66.67)
TGF_BETA_SIGNALING_PATHWAY	TGF-beta signaling pathway(hsa04350)	KEGG	1	2	0.041	0.416	SP1(1, 33.33), SMAD7(1, 33.33)
LEISHMANIASIS	Leishmaniasis(hsa05140)	KEGG	2	2	0.041	0.082	HLA-DOA(1, 33.33), TLR4(1, 33.33)
TOLL_LIKE_RECEPTOR_SIGNALING_PATHWAY	Toll-like receptor signaling pathway(hsa04620)	KEGG	1	2	0.043	0.639	AKT3(1, 33.33), TLR4(1, 33.33)
INSULIN_SIGNALING_PATHWAY	Insulin signaling pathway(hsa04910)	KEGG	2	3	0.048	0.092	NRAS(1, 33.33), AKT3(1, 33.33), PHKA1(1, 33.33)
ASTHMA	Asthma(hsa05310)	KEGG	1	1	0.048	0.053	HLA-DOA(1, 33.33)
INFLUENZA_A	Influenza A(hsa05164)	KEGG	2	3	0.049	0.092	AKT3(1, 33.33), HLA-DOA(1, 33.33), TLR4(1, 33.33)

## Sheet: Sheet2
Name	Class	Samples_Affected	Total_Variations	p-value	FDR	Genes
MAPK signaling pathway(hsa04010)	KEGG	3	14	4.074e-08	8.71e-08	TP53(2, 66.67), RPS6KA1(1, 33.33), NFATC3(1, 33.33), PPP3R2(1, 33.33), NRAS(1, 33.33), CACNA1D(1, 33.33), CACNA1E(1, 33.33), CACNG8(1, 33.33), AKT3(1, 33.33), CACNA2D3(1, 33.33), CACNA1S(1, 33.33), TAOK1(1, 33.33), MAPK8IP2(1, 33.33)
cGMP-PKG signaling pathway(hsa04022)	KEGG	3	10	3.886e-07	4.694e-07	NFATC3(1, 33.33), PPP3R2(1, 33.33), ADCY2(1, 33.33), CNGB1(1, 33.33), CACNA1D(1, 33.33), AKT3(1, 33.33), PRKG1(1, 33.33), ITPR3(1, 33.33), EDNRB(1, 33.33), CACNA1S(1, 33.33)
Human T-cell leukemia virus 1 infection(hsa05166)	KEGG	3	11	8.91e-07	1.618e-06	TP53(2, 66.67), LTBR(1, 33.33), NFATC3(1, 33.33), PPP3R2(1, 33.33), ADCY2(1, 33.33), NRAS(1, 33.33), AKT3(1, 33.33), HLA-DOA(1, 33.33), WNT9A(1, 33.33), APC(1, 33.33)
Adrenergic signaling in cardiomyocytes(hsa04261)	KEGG	3	9	1.316e-06	1.332e-06	SCN7A(1, 33.33), SCN5A(1, 33.33), ADCY2(1, 33.33), CACNA1D(1, 33.33), PPP2R2B(1, 33.33), CACNG8(1, 33.33), AKT3(1, 33.33), CACNA2D3(1, 33.33), CACNA1S(1, 33.33)
Cellular senescence(hsa04218)	KEGG	3	9	1.584e-06	1.886e-06	TP53(2, 66.67), NFATC3(1, 33.33), PPP3R2(1, 33.33), NRAS(1, 33.33), CACNA1D(1, 33.33), AKT3(1, 33.33), NBN(1, 33.33), ITPR3(1, 33.33)
Oxytocin signaling pathway(hsa04921)	KEGG	3	9	5.054e-06	1.441e-05	NFATC3(1, 33.33), PPP3R2(1, 33.33), ADCY2(1, 33.33), CACNA1D(1, 33.33), NRAS(1, 33.33), CACNG8(1, 33.33), CACNA2D3(1, 33.33), ITPR3(1, 33.33), CACNA1S(1, 33.33)
Wnt signaling pathway(hsa04310)	KEGG	3	8	5.188e-06	0.002	TP53(2, 66.67), PRICKLE2(1, 33.33), NFATC3(1, 33.33), PPP3R2(1, 33.33), WNT9A(1, 33.33), CACYBP(1, 33.33), APC(1, 33.33)
Breast cancer(hsa05224)	KEGG	3	8	6.464e-06	7.477e-06	TP53(2, 66.67), SP1(1, 33.33), NRAS(1, 33.33), AKT3(1, 33.33), PGR(1, 33.33), WNT9A(1, 33.33), APC(1, 33.33)
Kaposi sarcoma-associated herpesvirus infection(hsa05167)	KEGG	3	8	7.339e-06	1.437e-05	TP53(2, 66.67), NFATC3(1, 33.33), PPP3R2(1, 33.33), NRAS(1, 33.33), AKT3(1, 33.33), ITPR3(1, 33.33), MICA(1, 33.33)
B cell receptor signaling pathway(hsa04662)	KEGG	3	6	8.479e-06	9.877e-06	NFATC3(1, 33.33), PPP3R2(1, 33.33), VAV2(1, 33.33), DAPP1(1, 33.33), NRAS(1, 33.33), AKT3(1, 33.33)
Proteoglycans in cancer(hsa05205)	KEGG	3	9	1.317e-05	5.487e-05	TP53(2, 66.67), WNT9A(1, 33.33), VAV2(1, 33.33), NRAS(1, 33.33), ANK2(1, 33.33), AKT3(1, 33.33), TLR4(1, 33.33), ITPR3(1, 33.33)
Estrogen signaling pathway(hsa04915)	KEGG	2	7	1.47e-05	2.059e-05	ADCY2(1, 33.33), SP1(1, 33.33), NRAS(1, 33.33), FKBP5(1, 33.33), AKT3(1, 33.33), PGR(1, 33.33), ITPR3(1, 33.33)
Human cytomegalovirus infection(hsa05163)	KEGG	3	9	1.597e-05	2.852e-05	TP53(2, 66.67), NFATC3(1, 33.33), PPP3R2(1, 33.33), ADCY2(1, 33.33), SP1(1, 33.33), NRAS(1, 33.33), AKT3(1, 33.33), ITPR3(1, 33.33)
Gastric cancer(hsa05226)	KEGG	3	7	2.064e-05	3.149e-05	TP53(2, 66.67), MUC2(1, 33.33), NRAS(1, 33.33), AKT3(1, 33.33), WNT9A(1, 33.33), APC(1, 33.33)
Dilated cardiomyopathy (DCM)(hsa05414)	KEGG	3	8	2.436e-05	3.192e-05	TTN(2, 66.67), ADCY2(1, 33.33), CACNA1D(1, 33.33), ITGA7(1, 33.33), CACNG8(1, 33.33), CACNA2D3(1, 33.33), CACNA1S(1, 33.33)
Pathways in cancer(hsa05200)	KEGG	3	14	3.01e-05	9.228e-05	LAMA3(2, 66.67), TP53(2, 66.67), ADCY2(1, 33.33), SP1(1, 33.33), NRAS(1, 33.33), KEAP1(1, 33.33), AKT3(1, 33.33), CCDC6(1, 33.33), WNT9A(1, 33.33), APC(1, 33.33), EDNRB(1, 33.33), AR(1, 33.33)
Cushing syndrome(hsa04934)	KEGG	3	8	3.444e-05	4.424e-05	ADCY2(1, 33.33), SP1(1, 33.33), CACNA1D(1, 33.33), KCNK3(1, 33.33), WNT9A(1, 33.33), APC(1, 33.33), ITPR3(1, 33.33), CACNA1S(1, 33.33)
Mitophagy - animal(hsa04137)	KEGG	3	5	3.657e-05	8.311e-05	TP53(2, 66.67), TAX1BP1(1, 33.33), NRAS(1, 33.33), SP1(1, 33.33)
Salivary secretion(hsa04970)	KEGG	2	6	4.485e-05	0.000265	MUC5B(2, 66.67), ITPR3(1, 33.33), PRB2(1, 33.33), PRKG1(1, 33.33), ADCY2(1, 33.33)
Cortisol synthesis and secretion(hsa04927)	KEGG	3	6	4.574e-05	5.852e-05	ADCY2(1, 33.33), SP1(1, 33.33), CACNA1D(1, 33.33), KCNK3(1, 33.33), ITPR3(1, 33.33), CACNA1S(1, 33.33)
Hepatocellular carcinoma(hsa05225)	KEGG	3	7	4.649e-05	7.994e-05	TP53(2, 66.67), NRAS(1, 33.33), KEAP1(1, 33.33), AKT3(1, 33.33), WNT9A(1, 33.33), APC(1, 33.33)
Human papillomavirus infection(hsa05165)	KEGG	3	12	5.782e-05	0.0001044	LAMA3(2, 66.67), TP53(2, 66.67), MAGI1(1, 33.33), PPP2R2B(1, 33.33), NRAS(1, 33.33), ITGA7(1, 33.33), AKT3(1, 33.33), WNT9A(1, 33.33), APC(1, 33.33), COL6A2(1, 33.33)
Longevity regulating pathway(hsa04211)	KEGG	3	6	6.233e-05	0.0001266	TP53(2, 66.67), EHMT1(1, 33.33), NRAS(1, 33.33), AKT3(1, 33.33), ADCY2(1, 33.33)
Endometrial cancer(hsa05213)	KEGG	3	5	6.419e-05	8.839e-05	TP53(2, 66.67), NRAS(1, 33.33), AKT3(1, 33.33), APC(1, 33.33)
Oocyte meiosis(hsa04114)	KEGG	3	6	7.835e-05	0.0002122	RPS6KA1(1, 33.33), PPP3R2(1, 33.33), ADCY2(1, 33.33), AR(1, 33.33), PGR(1, 33.33), ITPR3(1, 33.33)
Sphingolipid signaling pathway(hsa04071)	KEGG	3	6	9.729e-05	0.0006874	TP53(2, 66.67), NRAS(1, 33.33), DEGS2(1, 33.33), AKT3(1, 33.33), PPP2R2B(1, 33.33)
Thyroid cancer(hsa05216)	KEGG	3	4	0.0001011	0.001	TP53(2, 66.67), NRAS(1, 33.33), CCDC6(1, 33.33)
Hypertrophic cardiomyopathy (HCM)(hsa05410)	KEGG	3	7	0.0001031	0.0001893	TTN(2, 66.67), CACNA1D(1, 33.33), ITGA7(1, 33.33), CACNG8(1, 33.33), CACNA2D3(1, 33.33), CACNA1S(1, 33.33)
Central carbon metabolism in cancer(hsa05230)	KEGG	3	5	0.0001203	0.0001448	TP53(2, 66.67), NRAS(1, 33.33), AKT3(1, 33.33), SIRT6(1, 33.33)
Cholinergic synapse(hsa04725)	KEGG	3	6	0.0001305	0.0001607	ADCY2(1, 33.33), CACNA1D(1, 33.33), NRAS(1, 33.33), AKT3(1, 33.33), ITPR3(1, 33.33), CACNA1S(1, 33.33)

## Sheet: Sheet3
		Term	Count	PValue
		MAPK signaling pathway(hsa04010)	14	4.074e-08
		cGMP-PKG signaling pathway(hsa04022)	10	3.886e-07
		Human T-cell leukemia virus 1 infection(hsa05166)	11	8.91e-07
		Adrenergic signaling in cardiomyocytes(hsa04261)	9	1.316e-06
		Cellular senescence(hsa04218)	9	1.584e-06
		Oxytocin signaling pathway(hsa04921)	9	5.054e-06
		Wnt signaling pathway(hsa04310)	8	5.188e-06
		Breast cancer(hsa05224)	8	6.464e-06
		Kaposi sarcoma-associated herpesvirus infection(hsa05167)	8	7.339e-06
		B cell receptor signaling pathway(hsa04662)	6	8.479e-06
		Proteoglycans in cancer(hsa05205)	9	1.317e-05
		Estrogen signaling pathway(hsa04915)	7	1.47e-05
		Human cytomegalovirus infection(hsa05163)	9	1.597e-05
		Gastric cancer(hsa05226)	7	2.064e-05
		Dilated cardiomyopathy (DCM)(hsa05414)	8	2.436e-05
		Pathways in cancer(hsa05200)	14	3.01e-05
		Cushing syndrome(hsa04934)	8	3.444e-05
		Mitophagy - animal(hsa04137)	5	3.657e-05
		Salivary secretion(hsa04970)	6	4.485e-05
		Cortisol synthesis and secretion(hsa04927)	6	4.574e-05
		Hepatocellular carcinoma(hsa05225)	7	4.649e-05
		Human papillomavirus infection(hsa05165)	12	5.782e-05
		Longevity regulating pathway(hsa04211)	6	6.233e-05
		Endometrial cancer(hsa05213)	5	6.419e-05
		Oocyte meiosis(hsa04114)	6	7.835e-05
		Sphingolipid signaling pathway(hsa04071)	6	9.729e-05
		Thyroid cancer(hsa05216)	4	0.0001011
		Hypertrophic cardiomyopathy (HCM)(hsa05410)	7	0.0001031
		Central carbon metabolism in cancer(hsa05230)	5	0.0001203
		Cholinergic synapse(hsa04725)	6	0.0001305
