# Supplementary material for: The genetic landscape of primary malignant melanoma of the cervix using integrated bioinformatics analysis and whole-exome sequencing
Source: Front Oncol. 2025 Dec 17;15:1597153. doi: 10.3389/fonc.2025.1597153 (PMC12753427; doi:10.3389/fonc.2025.1597153)
Supplement: Supplementary Table 10 — Somatic copy number variation (CNV) statistics. [file Table10.xlsx]

## Sheet: Sheet1
Somatic CNV
Sample	gain_count	gain_size	loss_count	loss_size	total_count	total_size
MM01	114	523334497	40	1046371642	154	1569706139
MM03	194	2552438748	16	59246117	210	2611684865
MM02	93	1569373297	10	22229152	103	1591602449
